# Supplementary material for: Cap analysis of gene expression reveals alternative promoter usage in a rat model of hypertension
Source: Life Sci Alliance. 2022 Jan 7;5(4):e202101234. doi: 10.26508/lsa.202101234 (PMC8742872; doi:10.26508/lsa.202101234)
Supplement: Supplementary file 4 [file LSA-2021-01234_SdataF2.xlsx]

## Sheet: BNSHR_Alt_Prom_Frac
Gene	Strain	Proportion	Promoter
Aar2	BN	0.805358	P1
Aar2	BN	0.00664548	P2
Aar2	SHR	0.194642	P1
Aar2	SHR	0.993355	P2
Abhd16a	BN	0.573727	P1
Abhd16a	BN	0.0164334	P2
Abhd16a	SHR	0.426273	P1
Abhd16a	SHR	0.983567	P2
Akr1b10	BN	0.867635	P1
Akr1b10	BN	0.384893	P2
Akr1b10	SHR	0.132365	P1
Akr1b10	SHR	0.615107	P2
Ccdc82	BN	0.751843	P1
Ccdc82	BN	0.0298182	P2
Ccdc82	SHR	0.248157	P1
Ccdc82	SHR	0.970182	P2
Ccdc90b	BN	0.579012	P1
Ccdc90b	BN	0.369861	P2
Ccdc90b	SHR	0.420988	P1
Ccdc90b	SHR	0.630139	P2
Ccser2	BN	0.402365	P1
Ccser2	BN	0.529214	P2
Ccser2	SHR	0.597635	P1
Ccser2	SHR	0.470786	P2
Dcn	BN	0.414115	P1
Dcn	BN	0.561505	P2
Dcn	SHR	0.585885	P1
Dcn	SHR	0.438495	P2
Ece1	BN	0.565274	P1
Ece1	BN	0.409656	P2
Ece1	SHR	0.434726	P1
Ece1	SHR	0.590344	P2
Eea1	BN	0.720571	P1
Eea1	BN	0.256757	P2
Eea1	SHR	0.279429	P1
Eea1	SHR	0.743243	P2
Foxn3	BN	0.528275	P1
Foxn3	BN	0.411175	P2
Foxn3	SHR	0.471725	P1
Foxn3	SHR	0.588825	P2
Golga3	BN	0.382896	P1
Golga3	BN	0.541465	P2
Golga3	SHR	0.617104	P1
Golga3	SHR	0.458535	P2
Gsap	BN	0.394017	P1
Gsap	BN	0.674029	P2
Gsap	SHR	0.605983	P1
Gsap	SHR	0.325971	P2
Hjurp	BN	0.318217	P1
Hjurp	BN	0.900506	P2
Hjurp	SHR	0.681783	P1
Hjurp	SHR	0.0994941	P2
LOC100364335	BN	0.288868	P1
LOC100364335	BN	0.667545	P2
LOC100364335	SHR	0.711132	P1
LOC100364335	SHR	0.332455	P2
Lrrc28	BN	0.608415	P1
Lrrc28	BN	0.146673	P2
Lrrc28	SHR	0.391585	P1
Lrrc28	SHR	0.853327	P2
Maged2	BN	0.562638	P1
Maged2	BN	0.369066	P2
Maged2	SHR	0.437362	P1
Maged2	SHR	0.630934	P2
Mat2b	BN	0.528745	P1
Mat2b	BN	0.441211	P2
Mat2b	SHR	0.471255	P1
Mat2b	SHR	0.558789	P2
Mzt2b	BN	0.55211	P1
Mzt2b	BN	0.392656	P2
Mzt2b	SHR	0.44789	P1
Mzt2b	SHR	0.607344	P2
Nav2	BN	0.427937	P1
Nav2	BN	0.577099	P2
Nav2	SHR	0.572063	P1
Nav2	SHR	0.422901	P2
Nxpe3	BN	0.598951	P1
Nxpe3	BN	0.345968	P2
Nxpe3	SHR	0.401049	P1
Nxpe3	SHR	0.654032	P2
Oas1k	BN	0.190021	P1
Oas1k	BN	0.838362	P2
Oas1k	SHR	0.809979	P1
Oas1k	SHR	0.161638	P2
Rbfox2	BN	0.591506	P1
Rbfox2	BN	0.448513	P2
Rbfox2	SHR	0.408494	P1
Rbfox2	SHR	0.551487	P2
Rn5-8s	BN	0.904412	P1
Rn5-8s	BN	0.132353	P2
Rn5-8s	SHR	0.0955882	P1
Rn5-8s	SHR	0.867647	P2
Rpl17	BN	0.312703	P1
Rpl17	BN	0.856319	P2
Rpl17	SHR	0.687297	P1
Rpl17	SHR	0.143681	P2
Shroom3	BN	0.411609	P1
Shroom3	BN	0.627446	P2
Shroom3	SHR	0.588391	P1
Shroom3	SHR	0.372554	P2
Synpo2l	BN	0.537788	P1
Synpo2l	BN	0.355707	P2
Synpo2l	SHR	0.462212	P1
Synpo2l	SHR	0.644293	P2
Tnfsf10	BN	0.538611	P1
Tnfsf10	BN	0.371852	P2
Tnfsf10	SHR	0.461389	P1
Tnfsf10	SHR	0.628148	P2
Tp53i3	BN	0.286304	P1
Tp53i3	BN	0.566067	P2
Tp53i3	SHR	0.713696	P1
Tp53i3	SHR	0.433933	P2
