# Supplementary material for: Cap analysis of gene expression reveals alternative promoter usage in a rat model of hypertension
Source: Life Sci Alliance. 2022 Jan 7;5(4):e202101234. doi: 10.26508/lsa.202101234 (PMC8742872; doi:10.26508/lsa.202101234)
Supplement: Supplementary file 5 [file LSA-2021-01234_SdataF3.xlsx]

## Sheet: SourceDataForFigure3BC
chr	start	end	ref	alt	avbn	avshr	bias	reffrac	p	category
chr1	2949918	2949919	C	T	16	12	0.142857	0.571429	0.571588	Other
chr1	5366208	5366209	T	G	228	214	0.0320151	0.516008	0.536394	Other
chr1	6970634	6970635	A	C	30	41	-0.162736	0.418632	0.235098	Other
chr1	7335805	7335806	T	C	29	31	-0.04	0.48	0.897422	Other
chr1	7633923	7633924	C	T	6	5	0.166667	0.583333	1	Other
chr1	12919325	12919326	C	G	7	9	-0.172775	0.413613	0.803619	Other
chr1	12919334	12919335	G	A	7	14	-0.360324	0.319838	0.189247	Other
chr1	13595403	13595404	C	T	21	27	-0.129371	0.435315	0.470879	Other
chr1	16819240	16819241	A	T	8	6	0.118012	0.559006	0.790527	Other
chr1	19376254	19376255	A	G	93	104	-0.0568761	0.471562	0.476267	Other
chr1	19376293	19376294	G	T	37	29	0.120205	0.560102	0.389052	Other
chr1	22757989	22757990	A	C	23	19	0.0901804	0.54509	0.643969	Other
chr1	29191157	29191158	A	T	46	61	-0.135262	0.432369	0.17564	Other
chr1	29915509	29915510	C	T	19	23	-0.101961	0.44902	0.643969	DiffExp
chr1	31545483	31545484	G	A	38	12	0.53457	0.767285	0.000305864	Other
chr1	31555238	31555239	T	C	59	49	0.0949807	0.54749	0.386573	Other
chr1	31555684	31555685	C	T	17	13	0.115385	0.557692	0.584665	Other
chr1	41854135	41854136	A	G	102	116	-0.063619	0.46819	0.378646	Other
chr1	42485963	42485964	G	T	48	56	-0.074579	0.462711	0.492645	Other
chr1	43884275	43884276	G	C	48	67	-0.164851	0.417574	0.0928159	Other
chr1	53360213	53360214	G	T	139	116	0.0878224	0.543911	0.168173	Other
chr1	53841244	53841245	C	A	77	52	0.193548	0.596774	0.0341867	Other
chr1	59384316	59384317	T	C	47	47	-0.00176991	0.499115	1	Other
chr1	61258748	61258749	G	A	22	31	-0.18612	0.40694	0.271679	Other
chr1	65705326	65705327	G	C	25	27	-0.0516129	0.474194	0.889884	Other
chr1	77863130	77863131	G	T	51	49	0.0223695	0.511185	0.920411	Other
chr1	77865877	77865878	G	A	34	42	-0.106667	0.446667	0.422191	Other
chr1	77994076	77994077	G	C	12	6	0.358852	0.679426	0.237885	Other
chr1	77994213	77994214	G	C	184	137	0.145747	0.572873	0.010134	Other
chr1	77994230	77994231	C	T	260	223	0.0766046	0.538302	0.101311	Other
chr1	78212216	78212217	C	T	7	9	-0.0974359	0.451282	0.803619	Other
chr1	78226345	78226346	C	G	30	23	0.128527	0.564263	0.410103	Other
chr1	80141601	80141602	C	T	15	11	0.153605	0.576803	0.557197	Other
chr1	80185862	80185863	C	G	9	9	0.0366972	0.518349	1	Other
chr1	80321482	80321483	C	A	35	45	-0.131524	0.434238	0.314307	Other
chr1	80615649	80615650	C	G	19	18	0.0251716	0.512586	1	Other
chr1	80689186	80689187	G	A	68	32	0.365239	0.68262	0.000408777	Other
chr1	81130501	81130502	T	C	31	21	0.196078	0.598039	0.211609	Other
chr1	84008144	84008145	A	T	23	21	0.0423077	0.521154	0.880396	Other
chr1	84008409	84008410	C	A	57	37	0.208556	0.604278	0.0494501	Other
chr1	84008714	84008715	A	G	30	32	-0.0253672	0.487316	0.899076	Other
chr1	84361639	84361640	C	T	8	90	-0.842601	0.0786997	1.08752e-18	ShiftProm
chr1	85113618	85113619	T	A	20	26	-0.119134	0.440433	0.461391	Other
chr1	85510121	85510122	C	T	22	28	-0.125	0.4375	0.479888	Other
chr1	85517415	85517416	T	A	38	34	0.065896	0.532948	0.723948	Other
chr1	86948910	86948911	T	C	15	18	-0.0918367	0.454082	0.728332	Other
chr1	87010471	87010472	G	A	33	33	0.00880503	0.504403	1	Other
chr1	88881475	88881476	C	T	5	10	-0.325714	0.337143	0.301758	Other
chr1	89009400	89009401	G	A	64	90	-0.16468	0.41766	0.0435999	Other
chr1	89017100	89017101	C	G	65	77	-0.0870588	0.456471	0.356	Other
chr1	89123986	89123987	G	A	32	21	0.198128	0.599064	0.168978	Other
chr1	89179780	89179781	A	T	189	173	0.043898	0.521949	0.430514	Other
chr1	91857083	91857084	A	G	33	35	-0.0232558	0.488372	0.903597	Other
chr1	98048575	98048576	A	T	34	33	0.014742	0.507371	1	Other
chr1	125209719	125209720	C	G	42	41	0.013198	0.506599	1	Other
chr1	125229623	125229624	T	G	182	152	0.089366	0.544683	0.11242	Other
chr1	128676850	128676851	T	C	32	25	0.114659	0.557329	0.427043	Other
chr1	128924603	128924604	T	C	9	10	-0.0434783	0.478261	1	Other
chr1	128924613	128924614	A	G	6	7	-0.0779221	0.461039	1	Other
chr1	135084042	135084043	T	C	81	80	0.00676731	0.503384	1	Other
chr1	137175321	137175322	A	G	5	6	-0.106061	0.44697	1	Other
chr1	143162270	143162271	G	T	6	13	-0.359307	0.320346	0.167068	Other
chr1	143392484	143392485	G	A	11	22	-0.324873	0.337563	0.0801433	Other
chr1	143583678	143583679	T	C	84	80	0.0232794	0.51164	0.814871	Other
chr1	143607157	143607158	G	A	45	65	-0.180995	0.409502	0.0695652	Other
chr1	146037515	146037516	A	T	23	19	0.0894632	0.544732	0.643969	Other
chr1	148428432	148428433	T	C	8	9	-0.07109	0.464455	1	Other
chr1	150797101	150797102	T	C	15	38	-0.44795	0.276025	0.00219019	DiffExp
chr1	153862072	153862073	C	T	255	296	-0.0742926	0.462854	0.0882787	Other
chr1	154377296	154377297	G	A	167	166	0.00175307	0.500877	1	Other
chr1	156283131	156283132	C	T	221	267	-0.0938622	0.453069	0.0415347	Other
chr1	162549116	162549117	C	T	130	78	0.2503	0.62515	0.000381044	Other
chr1	162676332	162676333	A	T	215	225	-0.02234	0.48883	0.667929	Other
chr1	163445585	163445586	G	C	52	44	0.0790617	0.539531	0.475152	Other
chr1	164308286	164308287	G	A	96	85	0.0644567	0.532228	0.457398	Other
chr1	164308410	164308411	T	G	11	12	-0.0143885	0.492806	1	Other
chr1	164308500	164308501	A	G	14	14	0.0208955	0.510448	1	Other
chr1	164502212	164502213	C	T	10	9	0.0844444	0.542222	1	Other
chr1	164502248	164502249	G	C	12	10	0.116105	0.558052	0.831812	Other
chr1	165511851	165511852	G	A	11	6	0.259615	0.629808	0.332306	Other
chr1	166991522	166991523	C	G	218	252	-0.070922	0.464539	0.127876	Other
chr1	170238912	170238913	C	A	12	7	0.264069	0.632035	0.359283	Other
chr1	170318702	170318703	G	A	109	154	-0.170794	0.414603	0.00655432	Other
chr1	170653883	170653884	A	G	512	582	-0.0639238	0.468038	0.036919	Other
chr1	174619961	174619962	A	G	86	78	0.0490798	0.52454	0.584783	Other
chr1	175657505	175657506	T	C	20	20	-0.002079	0.49896	1	Other
chr1	178196323	178196324	A	C	75	79	-0.0237325	0.488134	0.809073	Other
chr1	183729590	183729591	A	T	27	28	-0.0167428	0.491629	1	Other
chr1	185210936	185210937	G	A	39	43	-0.0539166	0.473042	0.740653	Other
chr1	189666318	189666319	G	C	66	34	0.32107	0.660535	0.00178993	Other
chr1	189870652	189870653	A	T	77	234	-0.506452	0.246774	1.45381e-19	ShiftProm
chr1	189870656	189870657	A	G	77	239	-0.511579	0.244211	1.83655e-20	ShiftProm
chr1	189870722	189870723	T	G	95	146	-0.210908	0.394546	0.00123191	ShiftProm
chr1	190914700	190914701	T	C	42	46	-0.0429799	0.47851	0.749329	Other
chr1	191677423	191677424	G	A	10	14	-0.12892	0.43554	0.541256	Other
chr1	192932751	192932752	C	G	197	210	-0.0329445	0.483528	0.552018	Other
chr1	196834031	196834032	G	A	29	37	-0.123905	0.438048	0.389052	Other
chr1	198210496	198210497	C	T	14	15	-0.0601719	0.469914	1	Other
chr1	198297986	198297987	G	C	181	198	-0.0434974	0.478251	0.411188	Other
chr1	198298016	198298017	T	A	225	150	0.200888	0.600444	0.000126559	Other
chr1	198298018	198298019	T	A	217	154	0.169998	0.584999	0.00125658	Other
chr1	198298020	198298021	T	A	126	163	-0.128753	0.435624	0.0340242	Other
chr1	198450768	198450769	A	C	49	60	-0.101449	0.449275	0.338185	Other
chr1	199064150	199064151	C	T	77	82	-0.0267156	0.486642	0.751191	Other
chr1	199288223	199288224	C	T	29	26	0.0534351	0.526718	0.787706	Other
chr1	199941494	199941495	G	A	38	50	-0.13881	0.430595	0.240793	Other
chr1	200037845	200037846	C	G	35	29	0.0935065	0.546753	0.532309	Other
chr1	201429812	201429813	G	C	157	128	0.101898	0.550949	0.0970298	Other
chr1	205030826	205030827	G	A	11	9	0.106383	0.553191	0.823803	Other
chr1	208020365	208020366	A	G	15	13	0.0887574	0.544379	0.850554	DiffExp
chr1	208020474	208020475	G	C	43	55	-0.117148	0.441426	0.266406	DiffExp
chr1	208020480	208020481	C	T	42	53	-0.109361	0.445319	0.304885	DiffExp
chr1	209237136	209237137	C	G	5	10	-0.296089	0.351955	0.301758	Other
chr1	209237157	209237158	C	T	6	11	-0.281553	0.359223	0.332306	Other
chr1	209237269	209237270	A	T	9	11	-0.109244	0.445378	0.823803	Other
chr1	212359170	212359171	G	A	14	11	0.0909091	0.545455	0.690038	Other
chr1	213605617	213605618	G	C	20	22	-0.0493097	0.475345	0.877614	Other
chr1	213765978	213765979	T	G	83	43	0.315615	0.657807	0.00046394	Other
chr1	216251892	216251893	C	T	23	17	0.154989	0.577495	0.429591	DiffExp
chr1	216252940	216252941	A	G	6	10	-0.212435	0.393782	0.454498	Other
chr1	216252963	216252964	G	T	8	11	-0.171806	0.414097	0.647606	Other
chr1	216252982	216252983	A	C	10	11	-0.0546875	0.472656	1	Other
chr1	226924218	226924219	T	C	115	165	-0.18068	0.40966	0.00333565	Other
chr1	239266198	239266199	A	G	8	11	-0.156951	0.421525	0.647606	Other
chr1	239266467	239266468	G	C	63	66	-0.0199614	0.490019	0.860311	Other
chr1	239266472	239266473	G	A	62	65	-0.0229508	0.488525	0.859228	Other
chr1	239266626	239266627	G	A	20	30	-0.200669	0.399666	0.202639	Other
chr1	239398236	239398237	G	A	19	16	0.0992736	0.549637	0.735879	Other
chr1	239398239	239398240	G	C	18	15	0.10101	0.550505	0.728332	Other
chr1	242152736	242152737	A	G	290	267	0.0416542	0.520827	0.351258	Other
chr1	243200844	243200845	C	T	28	25	0.0559006	0.52795	0.783846	Other
chr1	243347112	243347113	G	A	15	29	-0.310861	0.344569	0.0487668	Other
chr1	243371345	243371346	G	A	18	13	0.141304	0.570652	0.47313	Other
chr1	247169881	247169882	T	C	6	7	-0.0493827	0.475309	1	Other
chr1	247514377	247514378	G	A	32	30	0.0418354	0.520918	0.899076	Other
chr1	248228691	248228692	T	C	12	14	-0.0599369	0.470032	0.845019	Other
chr1	250773968	250773969	G	A	17	20	-0.0986547	0.450673	0.742829	Other
chr1	250773969	250773970	C	A	17	20	-0.0986547	0.450673	0.742829	Other
chr1	250774096	250774097	G	C	20	18	0.0505495	0.525275	0.871415	Other
chr1	252100594	252100595	A	G	37	45	-0.0892495	0.455375	0.439705	Other
chr1	252100676	252100677	T	C	17	16	0.0307692	0.515385	1	Other
chr1	253186855	253186856	A	G	24	30	-0.109718	0.445141	0.496617	Other
chr1	254735066	254735067	T	A	358	97	0.574047	0.787023	3.2795e-36	Other
chr1	255374166	255374167	G	A	7	6	0.0506329	0.525316	1	Other
chr1	256013426	256013427	T	C	162	139	0.0750485	0.537524	0.204701	Other
chr1	257517190	257517191	C	T	22	20	0.0415842	0.520792	0.877614	Other
chr1	259442194	259442195	A	G	14	14	0.0328358	0.516418	1	ShiftProm
chr1	259464155	259464156	T	C	10	21	-0.376344	0.311828	0.0707555	Other
chr1	261333406	261333407	G	T	18	18	-0.0231481	0.488426	1	Other
chr1	263270030	263270031	A	G	3	10	-0.552632	0.223684	0.0922852	DiffExp
chr1	264303729	264303730	A	T	499	493	0.00663698	0.503318	0.873876	Other
chr1	264756037	264756038	C	T	16	15	0.030137	0.515068	1	Other
chr1	265798451	265798452	A	C	5	12	-0.431373	0.284314	0.143463	Other
chr1	266254680	266254681	T	G	31	28	0.0554765	0.527738	0.794844	Other
chr1	266255067	266255068	C	T	6	5	0.078125	0.539062	1	Other
chr1	266866737	266866738	T	A	26	48	-0.303167	0.348416	0.01408	ShiftProm
chr1	266866963	266866964	T	G	52	60	-0.0684524	0.465774	0.508513	Other
chr1	267618523	267618524	C	G	6	13	-0.369863	0.315068	0.167068	Other
chr1	274518270	274518271	G	A	9	6	0.172043	0.586022	0.607239	Other
chr1	274518321	274518322	C	T	11	14	-0.114865	0.442568	0.690038	Other
chr1	277181398	277181399	A	G	20	32	-0.220986	0.389507	0.126347	Other
chr1	277224689	277224690	A	G	30	28	0.0488506	0.524425	0.895683	Other
chr1	277355845	277355846	A	G	51	45	0.0629371	0.531469	0.610068	Other
chr1	277826900	277826901	C	G	44	29	0.196796	0.598398	0.100644	Other
chr1	277827118	277827119	A	G	15	18	-0.102041	0.44898	0.728332	Other
chr1	277827214	277827215	G	A	7	9	-0.151832	0.424084	0.803619	Other
chr10	5433250	5433251	C	G	57	27	0.351833	0.675917	0.00140449	Other
chr10	10644542	10644543	C	A	10	10	0.0207469	0.510373	1	DiffExp
chr10	10725655	10725656	G	A	8	5	0.267974	0.633987	0.581055	Other
chr10	10967586	10967587	C	T	10	7	0.180488	0.590244	0.629059	Other
chr10	11090251	11090252	T	A	8	7	0.0165746	0.508287	1	Other
chr10	12916760	12916761	G	T	11	8	0.130045	0.565022	0.647606	Other
chr10	12927918	12927919	A	C	2	73	-0.957303	0.0213483	1.50931e-19	DiffExp
chr10	13107756	13107757	C	A	50	55	-0.0445151	0.477742	0.696468	Other
chr10	13160770	13160771	C	T	10	16	-0.215686	0.392157	0.32694	Other
chr10	13160791	13160792	T	C	8	10	-0.117117	0.441441	0.814529	Other
chr10	13160794	13160795	C	T	8	10	-0.105991	0.447005	0.814529	Other
chr10	13797460	13797461	A	G	16	29	-0.288321	0.355839	0.0724543	Other
chr10	13797769	13797770	G	T	184	175	0.0246626	0.512331	0.672921	Other
chr10	13808265	13808266	C	T	33	30	0.0454545	0.522727	0.801306	Other
chr10	13809327	13809328	C	T	41	42	-0.0131712	0.493414	1	Other
chr10	13836193	13836194	C	T	141	130	0.0414492	0.520725	0.543627	Other
chr10	14095320	14095321	C	T	49	41	0.0915888	0.545794	0.460792	Other
chr10	14099854	14099855	G	A	40	22	0.292683	0.646341	0.0300159	Other
chr10	14101076	14101077	A	G	11	11	-0.00380228	0.498099	1	Other
chr10	14101079	14101080	C	T	11	11	-0.00787402	0.496063	1	Other
chr10	14103165	14103166	C	T	14	10	0.193103	0.596552	0.541256	Other
chr10	14215919	14215920	G	A	113	107	0.030303	0.515152	0.736128	Other
chr10	14215942	14215943	T	C	110	103	0.03362	0.51681	0.681088	Other
chr10	14789173	14789174	G	C	13	14	-0.025	0.4875	1	Other
chr10	15196021	15196022	G	A	20	20	0.0126582	0.506329	1	Other
chr10	15495678	15495679	A	G	236	217	0.0403092	0.520155	0.397737	Other
chr10	15495732	15495733	A	G	196	154	0.118894	0.559447	0.0282689	Other
chr10	15495758	15495759	T	G	93	80	0.0755171	0.537759	0.361629	Other
chr10	15538931	15538932	A	G	83	83	0.00401204	0.502006	1	Other
chr10	15603635	15603636	A	C	460	478	-0.0192803	0.49036	0.57887	Other
chr10	15689249	15689250	C	T	89	98	-0.0502446	0.474878	0.558652	Other
chr10	16970695	16970696	T	C	117	140	-0.0900813	0.454959	0.169841	Other
chr10	20591129	20591130	T	C	13	8	0.251969	0.625984	0.38331	Other
chr10	25845580	25845581	A	C	205	199	0.0148822	0.507441	0.803584	Other
chr10	25910298	25910299	T	C	130	281	-0.367695	0.316153	7.22377e-14	Other
chr10	32471486	32471487	G	A	12	14	-0.106796	0.446602	0.845019	Other
chr10	35333914	35333915	T	A	194	169	0.0681349	0.534067	0.207726	ShiftProm
chr10	35716267	35716268	G	C	80	82	-0.0149408	0.49253	0.937409	Other
chr10	37422575	37422576	A	G	36	20	0.295352	0.647676	0.0440465	ShiftProm
chr10	39373723	39373724	C	G	13	30	-0.397638	0.301181	0.0137182	Other
chr10	39374236	39374237	C	T	11	11	-0.0110701	0.494465	1	Other
chr10	40247506	40247507	G	T	154	136	0.0604491	0.530225	0.318147	Other
chr10	40375570	40375571	C	G	88	63	0.164195	0.582098	0.0504479	Other
chr10	40438496	40438497	T	A	37	33	0.059952	0.529976	0.720203	Other
chr10	40742722	40742723	T	C	18	22	-0.0962343	0.451883	0.635828	Other
chr10	46720881	46720882	G	T	255	262	-0.0132343	0.493383	0.791903	Other
chr10	46969365	46969366	G	A	129	115	0.0591453	0.529573	0.405324	Other
chr10	49150877	49150878	C	T	11	13	-0.0965517	0.451724	0.83882	Other
chr10	53595758	53595759	T	C	26	26	0	0.5	1	Other
chr10	53595887	53595888	T	C	117	119	-0.00742312	0.496288	0.948117	Other
chr10	55560338	55560339	T	C	295	295	0.000706514	0.500353	1	Other
chr10	56167499	56167500	G	A	6	8	-0.134146	0.432927	0.790527	DiffExp
chr10	56850036	56850037	C	T	635	656	-0.016129	0.491935	0.577797	Other
chr10	56850075	56850076	C	G	238	200	0.0872713	0.543636	0.0769532	Other
chr10	57747476	57747477	A	T	22	19	0.0699588	0.534979	0.755229	Other
chr10	57747492	57747493	C	G	23	20	0.0676983	0.533849	0.760792	Other
chr10	57747502	57747503	T	A	19	20	-0.0173913	0.491304	1	Other
chr10	57747522	57747523	T	A	17	17	-0.0170316	0.491484	1	Other
chr10	57747551	57747552	C	T	7	7	0.0310559	0.515528	1	Other
chr10	58776494	58776495	C	T	8	11	-0.135371	0.432314	0.647606	Other
chr10	58776954	58776955	T	A	19	16	0.0987952	0.549398	0.735879	Other
chr10	59725455	59725456	T	C	42	46	-0.037037	0.481481	0.749329	Other
chr10	59742846	59742847	A	G	27	25	0.046549	0.523274	0.889884	Other
chr10	61317560	61317561	C	G	18	19	-0.0199557	0.490022	1	Other
chr10	61432922	61432923	C	G	524	494	0.0288147	0.514407	0.363401	Other
chr10	61744809	61744810	C	A	20	20	-0.00840336	0.495798	1	Other
chr10	62287151	62287152	G	A	26	27	-0.0203443	0.489828	1	Other
chr10	62649076	62649077	T	A	41	28	0.184116	0.592058	0.148032	Other
chr10	62696718	62696719	A	G	26	21	0.0934744	0.546737	0.560065	Other
chr10	62699859	62699860	G	C	29	25	0.0738462	0.536923	0.683489	Other
chr10	63776105	63776106	G	C	16	8	0.344828	0.672414	0.15159	Other
chr10	63776222	63776223	A	G	13	5	0.480769	0.740385	0.0962524	Other
chr10	63803264	63803265	G	T	22	32	-0.179724	0.410138	0.220328	Other
chr10	64360419	64360420	T	C	32	18	0.275168	0.637584	0.0649086	Other
chr10	64360462	64360463	G	A	18	14	0.148825	0.574413	0.596615	Other
chr10	64398244	64398245	A	C	227	249	-0.0446507	0.477675	0.335788	Other
chr10	65424808	65424809	C	G	24	18	0.130261	0.56513	0.440799	Other
chr10	66229315	66229316	T	C	14	54	-0.584767	0.207617	1.10973e-06	DiffExp
chr10	67494897	67494898	C	T	19	23	-0.105368	0.447316	0.643969	Other
chr10	67586259	67586260	G	A	13	6	0.336283	0.668142	0.167068	DiffExp
chr10	73865375	73865376	C	T	227	210	0.0381243	0.519062	0.444079	Other
chr10	76169174	76169175	G	A	20	21	-0.0224949	0.488753	1	Other
chr10	81666468	81666469	T	C	54	60	-0.0483871	0.475806	0.639769	Other
chr10	81666470	81666471	C	T	52	56	-0.0388199	0.48059	0.772989	Other
chr10	82047762	82047763	C	A	6	11	-0.256039	0.371981	0.332306	ShiftProm
chr10	82352449	82352450	T	C	188	200	-0.0294434	0.485278	0.5766	Other
chr10	82781103	82781104	C	G	6	7	-0.0987654	0.450617	1	Other
chr10	84656873	84656874	A	G	42	48	-0.0640669	0.467967	0.598412	Other
chr10	84976267	84976268	T	C	13	5	0.435185	0.717593	0.0962524	DiffExp
chr10	84976398	84976399	C	A	82	88	-0.031816	0.484092	0.701482	Other
chr10	85938064	85938065	A	C	27	20	0.15	0.575	0.381693	Other
chr10	85978506	85978507	C	G	23	25	-0.0469565	0.476522	0.885433	Other
chr10	86332792	86332793	C	T	19	9	0.329377	0.664688	0.0871586	Other
chr10	86337750	86337751	T	C	217	132	0.243617	0.621809	6.25755e-06	Other
chr10	86338686	86338687	G	A	36	31	0.0694789	0.534739	0.625407	Other
chr10	88842088	88842089	T	A	67	59	0.0639148	0.531957	0.533053	Other
chr10	88842226	88842227	A	G	118	88	0.146796	0.573398	0.043067	Other
chr10	88874143	88874144	T	C	11	14	-0.107383	0.446309	0.690038	Other
chr10	89089669	89089670	G	A	25	20	0.111111	0.555556	0.551484	Other
chr10	89236273	89236274	C	G	297	270	0.0467098	0.523355	0.274865	Other
chr10	89236275	89236276	C	A	296	270	0.0450265	0.522513	0.29333	Other
chr10	89352871	89352872	A	T	50	25	0.333333	0.666667	0.00522824	Other
chr10	90230745	90230746	C	T	14	20	-0.164251	0.417874	0.391528	Other
chr10	90242631	90242632	C	T	9	11	-0.0588235	0.470588	0.823803	Other
chr10	90657071	90657072	C	T	12	12	-0.00704225	0.496479	1	Other
chr10	92018563	92018564	T	C	86	134	-0.216931	0.391534	0.00147391	Other
chr10	92018578	92018579	C	G	90	138	-0.209081	0.39546	0.00179207	Other
chr10	94406906	94406907	A	G	585	568	0.014608	0.507304	0.637517	Other
chr10	94681811	94681812	A	G	48	55	-0.0598706	0.470065	0.554601	Other
chr10	94807511	94807512	A	T	28	34	-0.0998668	0.450067	0.525773	Other
chr10	95209582	95209583	A	G	12	6	0.349515	0.674757	0.237885	ShiftProm
chr10	97896485	97896486	C	A	441	391	0.0609915	0.530496	0.0893022	Other
chr10	103206096	103206097	C	T	7	8	-0.104972	0.447514	1	Other
chr10	103206124	103206125	G	C	41	45	-0.0552861	0.472357	0.746534	Other
chr10	103396103	103396104	C	T	5	9	-0.291429	0.354286	0.42395	Other
chr10	103590631	103590632	G	A	57	28	0.339164	0.669582	0.00219491	DiffExp
chr10	103737171	103737172	T	C	61	56	0.0499287	0.524964	0.711703	Other
chr10	104075700	104075701	G	A	179	183	-0.0110294	0.494485	0.87474	Other
chr10	104451287	104451288	C	T	113	88	0.122618	0.561309	0.0902383	Other
chr10	104655387	104655388	G	A	7	6	0.0457516	0.522876	1	Other
chr10	105553171	105553172	G	A	26	37	-0.180026	0.409987	0.207368	ShiftProm
chr10	105668645	105668646	A	T	10	11	-0.0438247	0.478088	1	DiffExp
chr10	106065846	106065847	G	A	162	148	0.0448563	0.522428	0.460357	Other
chr10	107281233	107281234	G	A	325	284	0.0685644	0.534282	0.104966	Other
chr10	107455737	107455738	C	G	7	7	0.0235294	0.511765	1	Other
chr10	107455784	107455785	T	C	31	32	-0.0226365	0.488682	1	Other
chr10	107502753	107502754	G	A	16	12	0.144578	0.572289	0.571588	Other
chr10	108524712	108524713	C	G	12	14	-0.0778816	0.461059	0.845019	Other
chr10	109893991	109893992	T	C	31	29	0.0318119	0.515906	0.897422	ShiftProm
chr10	110232820	110232821	C	T	9	14	-0.216418	0.391791	0.404873	Other
chr10	110893273	110893274	C	T	60	43	0.165444	0.582722	0.114468	Other
chr11	7210260	7210261	T	C	67	77	-0.0735379	0.463231	0.453372	Other
chr11	24235332	24235333	C	T	43	53	-0.105862	0.447069	0.358398	Other
chr11	27094329	27094330	T	C	21	23	-0.0403071	0.479846	0.880396	Other
chr11	30893443	30893444	G	C	30	20	0.199324	0.599662	0.202639	Other
chr11	31752223	31752224	T	C	157	139	0.0597183	0.529859	0.323105	Other
chr11	31752229	31752230	C	G	122	105	0.0766972	0.538349	0.288233	Other
chr11	32083239	32083240	A	G	120	94	0.117601	0.558801	0.0872204	Other
chr11	32550523	32550524	T	C	54	81	-0.198026	0.400987	0.0248758	DiffExp
chr11	32620199	32620200	C	A	208	178	0.0787197	0.53936	0.139827	Other
chr11	32620320	32620321	C	G	20	15	0.125296	0.562648	0.49956	Other
chr11	33909442	33909443	T	C	117	38	0.51427	0.757135	1.47887e-10	DiffExp
chr11	34526602	34526603	T	A	21	24	-0.0803738	0.459813	0.765992	Other
chr11	34598272	34598273	G	A	163	136	0.0892359	0.544618	0.132544	Other
chr11	42895746	42895747	G	C	81	96	-0.0847137	0.457643	0.292637	Other
chr11	42895760	42895761	C	A	59	75	-0.11677	0.441615	0.194857	Other
chr11	43992561	43992562	A	C	20	18	0.0328228	0.516411	0.871415	Other
chr11	44049607	44049608	G	C	89	75	0.0883249	0.544162	0.310039	Other
chr11	44177154	44177155	T	C	18	15	0.0945274	0.547264	0.728332	Other
chr11	45275124	45275125	C	T	23	16	0.163793	0.581897	0.336784	Other
chr11	69068738	69068739	C	T	26	21	0.104056	0.552028	0.560065	Other
chr11	69427215	69427216	C	T	21	23	-0.0486891	0.475655	0.880396	Other
chr11	70034161	70034162	C	G	78	86	-0.0448065	0.477597	0.584783	ShiftProm
chr11	70322963	70322964	T	G	60	63	-0.0284553	0.485772	0.856984	Other
chr11	71743765	71743766	A	G	23	19	0.0851485	0.542574	0.643969	Other
chr11	71796120	71796121	G	A	9	8	0.0430622	0.521531	1	Other
chr11	71938256	71938257	T	C	208	188	0.0492217	0.524611	0.339695	Other
chr11	71938436	71938437	G	A	229	245	-0.0348469	0.482577	0.490881	Other
chr11	72613953	72613954	A	G	86	114	-0.141903	0.429048	0.0559657	Other
chr11	72748699	72748700	T	C	214	189	0.0622287	0.531114	0.231841	Other
chr11	72748721	72748722	A	C	202	182	0.0505533	0.525277	0.332258	Other
chr11	82938312	82938313	A	C	28	23	0.0879479	0.543974	0.575849	Other
chr11	84049841	84049842	C	A	208	245	-0.082535	0.458732	0.0906446	Other
chr11	87058660	87058661	T	C	109	50	0.375262	0.687631	3.30648e-06	DiffExp
chr11	87204263	87204264	C	T	34	31	0.033419	0.51671	0.804317	Other
chr11	87402535	87402536	G	A	24	34	-0.16643	0.416785	0.237047	Other
chr11	87814735	87814736	T	A	10	14	-0.144876	0.427562	0.541256	Other
chr11	89260301	89260302	A	T	26	25	0.019544	0.509772	1	Other
chr11	89277071	89277072	G	A	87	9	0.805217	0.902609	3.64026e-17	ShiftProm
chr12	503691	503692	G	C	12	7	0.303571	0.651786	0.359283	Other
chr12	1128751	1128752	C	T	11	10	0.0916335	0.545817	1	Other
chr12	1816551	1816552	A	G	8	77	-0.807655	0.0961727	2.76757e-15	ShiftProm
chr12	2170634	2170635	C	T	89	67	0.14454	0.57227	0.0923768	Other
chr12	2245395	2245396	A	C	8	13	-0.229508	0.385246	0.38331	DiffExp
chr12	2533487	2533488	C	A	8	8	-0.0253807	0.48731	1	Other
chr12	5786371	5786372	T	C	8	10	-0.0917431	0.454128	0.814529	Other
chr12	6341806	6341807	A	G	86	113	-0.135338	0.432331	0.065045	Other
chr12	6341853	6341854	A	G	140	138	0.00450045	0.50225	0.952189	Other
chr12	7866063	7866064	G	T	201	233	-0.0724304	0.463785	0.136647	Other
chr12	8032802	8032803	A	G	15	12	0.111111	0.555556	0.701108	Other
chr12	8156134	8156135	C	T	193	197	-0.00919	0.495405	0.879282	Other
chr12	8156203	8156204	T	C	260	273	-0.024268	0.487866	0.60326	Other
chr12	8156234	8156235	G	T	116	94	0.105807	0.552904	0.147123	Other
chr12	9331990	9331991	T	G	16	18	-0.037037	0.481481	0.864166	Other
chr12	9727416	9727417	C	G	392	343	0.0660923	0.533046	0.0765714	Other
chr12	9727431	9727432	A	C	395	345	0.0668018	0.533401	0.0715876	Other
chr12	11197563	11197564	C	T	55	48	0.0731707	0.536585	0.554601	Other
chr12	11240778	11240779	C	T	312	298	0.023777	0.511888	0.598678	Other
chr12	12330578	12330579	T	C	34	29	0.0689655	0.534483	0.614655	Other
chr12	12374802	12374803	G	C	88	76	0.0701933	0.535097	0.39043	Other
chr12	12638913	12638914	G	A	246	203	0.0956618	0.547831	0.047347	Other
chr12	13157618	13157619	T	C	32	30	0.0405405	0.52027	0.899076	Other
chr12	13210810	13210811	A	G	11	9	0.119658	0.559829	0.823803	Other
chr12	13383956	13383957	T	G	20	17	0.0896861	0.544843	0.742829	Other
chr12	13383970	13383971	C	T	20	16	0.106576	0.553288	0.617719	Other
chr12	13428704	13428705	G	C	22	12	0.289216	0.644608	0.121449	ShiftProm
chr12	13668577	13668578	A	C	46	55	-0.0800991	0.45995	0.42616	DiffExp
chr12	13715874	13715875	T	C	161	153	0.0251656	0.512583	0.692884	Other
chr12	16934643	16934644	G	T	76	73	0.0246637	0.512332	0.869923	Other
chr12	16988047	16988048	C	T	37	39	-0.0275028	0.486249	0.908777	Other
chr12	17346188	17346189	A	G	8	13	-0.263158	0.368421	0.38331	DiffExp
chr12	17733880	17733881	T	C	38	33	0.0769231	0.538462	0.635308	Other
chr12	17735479	17735480	T	C	10	12	-0.0943396	0.45283	0.831812	Other
chr12	18531206	18531207	C	T	31	27	0.0668605	0.53343	0.694004	Other
chr12	18752193	18752194	T	C	22	10	0.361257	0.680628	0.0501025	DiffExp
chr12	18752464	18752465	T	C	14	15	-0.037037	0.481481	1	Other
chr12	19335832	19335833	G	A	8	12	-0.198276	0.400862	0.503445	Other
chr12	22082081	22082082	T	C	40	40	0.00414079	0.50207	1	Other
chr12	22082100	22082101	A	C	96	99	-0.0200941	0.489953	0.886162	Other
chr12	22165210	22165211	T	C	5	8	-0.232877	0.383562	0.581055	Other
chr12	22229084	22229085	A	T	133	158	-0.0869565	0.456522	0.159339	Other
chr12	23814967	23814968	C	T	57	46	0.104623	0.552311	0.324479	Other
chr12	23839641	23839642	G	C	21	7	0.47929	0.739645	0.012541	DiffExp
chr12	23839679	23839680	G	A	20	10	0.351955	0.675978	0.0987371	DiffExp
chr12	23947789	23947790	A	C	29	29	-0.0114613	0.494269	1	Other
chr12	24009470	24009471	T	C	114	18	0.733586	0.866793	2.9842e-18	Other
chr12	24180763	24180764	T	C	8	3	0.397059	0.698529	0.226562	Other
chr12	24180799	24180800	C	T	10	5	0.293478	0.646739	0.301758	Other
chr12	24180969	24180970	G	T	193	245	-0.119179	0.440411	0.0147209	Other
chr12	24365212	24365213	G	A	145	92	0.223554	0.611777	0.000698049	Other
chr12	24536629	24536630	G	C	12	12	-0.0105263	0.494737	1	ShiftProm
chr12	24724971	24724972	T	C	231	165	0.168842	0.584421	0.00106381	Other
chr12	24725027	24725028	A	C	11	12	-0.0357143	0.482143	1	Other
chr12	25498238	25498239	T	C	82	85	-0.0184355	0.490782	0.877067	Other
chr12	25499216	25499217	A	G	28	24	0.0711974	0.535599	0.677809	Other
chr12	27154211	27154212	C	T	57	49	0.0824823	0.541241	0.496754	Other
chr12	29952096	29952097	A	G	129	94	0.156203	0.578102	0.0225843	Other
chr12	30533395	30533396	G	A	8	8	-0.037037	0.481481	1	Other
chr12	31323124	31323125	G	A	47	46	0.0179211	0.508961	1	Other
chr12	36638431	36638432	G	C	116	13	0.79845	0.899225	7.77364e-22	DiffExp
chr12	37444042	37444043	G	T	13	9	0.14717	0.573585	0.523467	Other
chr12	37468874	37468875	A	C	48	41	0.0863039	0.543152	0.525015	Other
chr12	37490627	37490628	A	G	121	153	-0.117611	0.441194	0.0609013	Other
chr12	37538360	37538361	C	A	32	16	0.335689	0.667845	0.0293049	Other
chr12	40498448	40498449	T	C	22	25	-0.0615114	0.469244	0.770867	Other
chr12	40510061	40510062	A	C	58	41	0.170445	0.585223	0.107352	Other
chr12	40619319	40619320	C	G	11	20	-0.302198	0.348901	0.149613	Other
chr12	40880988	40880989	G	A	79	93	-0.0821256	0.458937	0.321574	DiffExp
chr12	40881032	40881033	A	C	82	89	-0.0404286	0.479786	0.646483	DiffExp
chr12	42098100	42098101	A	T	115	98	0.0787926	0.539396	0.27291	Other
chr12	42099847	42099848	G	A	23	22	0.0332103	0.516605	1	Other
chr12	46316304	46316305	T	C	11	7	0.203704	0.601852	0.480682	Other
chr12	47142645	47142646	T	G	9	6	0.182796	0.591398	0.607239	Other
chr12	47482964	47482965	C	T	31	7	0.649438	0.824719	0.000116167	Other
chr12	48257635	48257636	G	A	43	47	-0.0492108	0.475395	0.752033	Other
chr12	48521087	48521088	A	G	12	17	-0.198847	0.400576	0.458258	Other
chr12	51878380	51878381	T	C	101	97	0.0197895	0.509895	0.831238	Other
chr12	52452402	52452403	G	C	301	280	0.0357194	0.51786	0.406707	Other
chr13	35858509	35858510	C	T	21	30	-0.161501	0.41925	0.262438	Other
chr13	44578255	44578256	G	A	24	11	0.378313	0.689157	0.0409596	Other
chr13	44957048	44957049	C	G	186	148	0.113161	0.55658	0.0427524	Other
chr13	51630491	51630492	T	C	60	68	-0.0620509	0.468975	0.536269	Other
chr13	51784534	51784535	T	A	349	340	0.0128112	0.506406	0.760562	Other
chr13	51930911	51930912	G	A	43	42	0.0148368	0.507418	1	Other
chr13	51930939	51930940	A	C	81	73	0.0513236	0.525662	0.572846	Other
chr13	52132739	52132740	A	G	147	108	0.152031	0.576016	0.017158	DiffExp
chr13	52197193	52197194	G	C	67	109	-0.235071	0.382464	0.00191406	Other
chr13	52680820	52680821	C	T	36	21	0.249635	0.624818	0.0627367	Other
chr13	55886229	55886230	C	G	6	18	-0.496454	0.251773	0.0226558	Other
chr13	56015753	56015754	C	G	19	19	0.0132159	0.506608	1	Other
chr13	56513311	56513312	A	C	58	61	-0.0230286	0.488486	0.85463	Other
chr13	67206655	67206656	T	A	11	6	0.272727	0.636364	0.332306	Other
chr13	67612257	67612258	G	C	150	147	0.00984529	0.504923	0.907637	Other
chr13	68786037	68786038	C	T	90	100	-0.0499124	0.475044	0.51391	Other
chr13	69474837	69474838	A	T	20	14	0.164619	0.58231	0.391528	Other
chr13	70174850	70174851	G	A	12	10	0.0820896	0.541045	0.831812	Other
chr13	72893432	72893433	G	A	9	24	-0.440204	0.279898	0.013531	Other
chr13	73196771	73196772	T	C	13	13	0.025974	0.512987	1	Other
chr13	73704206	73704207	A	G	13	9	0.176471	0.588235	0.523467	Other
chr13	75105611	75105612	G	A	61	69	-0.0619355	0.469032	0.53942	Other
chr13	75111778	75111779	T	G	55	146	-0.45124	0.27438	1.04774e-10	DiffExp
chr13	80856042	80856043	T	C	3	28	-0.808511	0.0957447	4.64916e-06	DiffExp
chr13	80856043	80856044	C	G	3	24	-0.777778	0.111111	4.92334e-05	DiffExp
chr13	81215509	81215510	T	C	21	25	-0.0805009	0.45975	0.658738	Other
chr13	85109578	85109579	C	G	14	10	0.178571	0.589286	0.541256	Other
chr13	88944004	88944005	A	G	22	43	-0.323871	0.338065	0.0125025	Other
chr14	1469606	1469607	C	A	9	9	-0.00452489	0.497738	1	Other
chr14	1959761	1959762	T	A	37	1	0.938053	0.969027	2.83762e-10	DiffExp
chr14	1959765	1959766	C	T	37	1	0.938462	0.969231	2.83762e-10	DiffExp
chr14	2325425	2325426	C	T	90	90	0.000463607	0.500232	1	Other
chr14	2898083	2898084	G	A	34	23	0.183554	0.591777	0.18485	Other
chr14	6994370	6994371	A	G	199	209	-0.0241112	0.487944	0.655963	Other
chr14	7012339	7012340	G	A	30	33	-0.037234	0.481383	0.801306	Other
chr14	10534361	10534362	C	G	26	20	0.130435	0.565217	0.461391	Other
chr14	10534362	10534363	C	G	26	20	0.128391	0.564195	0.461391	Other
chr14	11256702	11256703	C	G	8	10	-0.116505	0.441748	0.814529	Other
chr14	14426353	14426354	T	C	48	26	0.288939	0.64447	0.01408	Other
chr14	14426487	14426488	A	G	46	30	0.214206	0.607103	0.0846461	Other
chr14	17195287	17195288	T	G	16	6	0.441509	0.720755	0.0524788	Other
chr14	17437209	17437210	A	T	11	13	-0.0824373	0.458781	0.83882	Other
chr14	17616389	17616390	C	T	226	233	-0.0150499	0.492475	0.779471	Other
chr14	26663110	26663111	T	C	104	64	0.238332	0.619166	0.00251799	Other
chr14	33580553	33580554	A	G	260	206	0.116679	0.558339	0.0139949	Other
chr14	33580670	33580671	C	G	13	15	-0.0764706	0.461765	0.850554	Other
chr14	34418188	34418189	C	G	11	14	-0.122924	0.438538	0.690038	Other
chr14	34570416	34570417	C	T	16	16	0.00531915	0.50266	1	Other
chr14	34727705	34727706	T	C	170	194	-0.0640732	0.467963	0.227952	Other
chr14	36071382	36071383	C	T	112	112	0.00149254	0.500746	1	Other
chr14	36208250	36208251	T	C	163	89	0.294391	0.647195	3.65356e-06	Other
chr14	36554557	36554558	A	G	64	44	0.181115	0.590557	0.0670104	Other
chr14	37120648	37120649	A	G	10	7	0.152381	0.57619	0.629059	Other
chr14	37870937	37870938	C	T	428	429	-9.72479e-05	0.499951	1	Other
chr14	38612424	38612425	G	T	153	148	0.0155383	0.507769	0.817707	Other
chr14	38612439	38612440	A	G	157	162	-0.0159227	0.492039	0.822834	Other
chr14	43072876	43072877	C	T	244	247	-0.00678196	0.496609	0.928094	Other
chr14	43502622	43502623	A	G	33	40	-0.0980392	0.45098	0.482789	Other
chr14	44184216	44184217	C	G	7	7	0.0487805	0.52439	1	ShiftProm
chr14	45723028	45723029	A	G	46	49	-0.0287707	0.485615	0.837556	Other
chr14	45797659	45797660	C	G	13	13	0.00940439	0.504702	1	Other
chr14	45981959	45981960	T	C	27	41	-0.197561	0.40122	0.114254	DiffExp
chr14	45982245	45982246	T	C	56	62	-0.0482955	0.475852	0.645497	Other
chr14	45982356	45982357	A	G	61	70	-0.0636943	0.468153	0.48472	Other
chr14	55082547	55082548	G	T	102	132	-0.126911	0.436545	0.0577557	Other
chr14	64686753	64686754	T	A	29	33	-0.0702703	0.464865	0.703537	Other
chr14	80911261	80911262	G	A	5	7	-0.165563	0.417219	0.774414	Other
chr14	81340176	81340177	C	G	106	95	0.053068	0.526534	0.480688	Other
chr14	81426556	81426557	C	A	239	189	0.117005	0.558502	0.0177573	Other
chr14	82227758	82227759	G	A	13	14	-0.0285714	0.485714	1	Other
chr14	83685272	83685273	A	T	116	113	0.00983607	0.504918	0.894892	Other
chr14	84393186	84393187	T	C	19	16	0.0758294	0.537915	0.735879	Other
chr14	85951894	85951895	A	G	262	240	0.0451827	0.522591	0.348627	Other
chr14	85951917	85951918	A	G	20	19	0.0318471	0.515924	1	Other
chr14	86387569	86387570	G	T	84	130	-0.216037	0.391981	0.00202571	Other
chr14	86395098	86395099	C	T	276	318	-0.0707666	0.464617	0.0924366	Other
chr14	86467595	86467596	T	C	16	11	0.179641	0.58982	0.442068	ShiftProm
chr14	87465019	87465020	C	G	30	38	-0.123623	0.438188	0.396125	Other
chr14	88710049	88710050	T	A	55	51	0.0370955	0.518548	0.770919	Other
chr14	102301867	102301868	C	G	31	21	0.18859	0.594295	0.211609	Other
chr14	103321768	103321769	C	T	30	25	0.0743551	0.537178	0.590053	Other
chr14	104475183	104475184	T	A	71	65	0.0479115	0.523956	0.668266	Other
chr14	106248940	106248941	G	C	14	8	0.290076	0.645038	0.286279	Other
chr14	107303130	107303131	A	C	22	17	0.126638	0.563319	0.522397	Other
chr14	107616462	107616463	G	C	15	9	0.232877	0.616438	0.307456	Other
chr14	107750054	107750055	G	A	23	31	-0.158879	0.420561	0.340891	Other
chr14	108273976	108273977	C	T	26	29	-0.0622155	0.468892	0.787706	Other
chr14	113644709	113644710	G	A	49	50	-0.00925147	0.495374	1	Other
chr14	113946083	113946084	C	T	20	20	0	0.5	1	Other
chr14	115052403	115052404	C	A	146	107	0.153846	0.576923	0.0167216	Other
chr14	115352755	115352756	C	T	24	25	-0.0184255	0.490787	1	Other
chr15	2648422	2648423	A	G	18	17	0.026506	0.513253	1	Other
chr15	2648488	2648489	T	C	10	9	0.0769231	0.538462	1	Other
chr15	8188552	8188553	T	C	60	48	0.104247	0.552124	0.289798	Other
chr15	9239993	9239994	G	A	8	12	-0.193548	0.403226	0.503445	DiffExp
chr15	12889094	12889095	G	T	12	20	-0.247423	0.376289	0.215327	Other
chr15	19547274	19547275	C	T	55	49	0.0574163	0.528708	0.624144	Other
chr15	19547294	19547295	G	C	16	18	-0.0676329	0.466184	0.864166	Other
chr15	23968948	23968949	A	T	36	40	-0.0625686	0.468716	0.731009	Other
chr15	24078299	24078300	G	A	175	151	0.073781	0.53689	0.202644	Other
chr15	27798797	27798798	A	G	43	43	0.0029098	0.501455	1	Other
chr15	28018011	28018012	C	T	118	133	-0.0623756	0.468812	0.376909	Other
chr15	55126978	55126979	G	C	44	34	0.133621	0.56681	0.308168	Other
chr15	56756877	56756878	A	G	22	20	0.0505051	0.525253	0.877614	Other
chr15	56970242	56970243	G	A	12	11	0.0397112	0.519856	1	Other
chr15	57065542	57065543	T	C	2	14	-0.705263	0.147368	0.00418091	ShiftProm
chr15	57176288	57176289	A	G	12	12	-0.0245614	0.487719	1	Other
chr15	57893523	57893524	A	C	15	25	-0.245283	0.377358	0.15386	DiffExp
chr15	58626314	58626315	C	T	23	10	0.370558	0.685279	0.035082	DiffExp
chr15	61069563	61069564	T	G	268	229	0.0781093	0.539055	0.0881799	Other
chr15	61069565	61069566	C	T	256	221	0.0735628	0.536781	0.119437	Other
chr15	70732678	70732679	C	A	6	6	-0.0364964	0.481752	1	Other
chr15	83442110	83442111	T	C	53	42	0.119508	0.559754	0.304885	Other
chr15	86105928	86105929	A	T	5	9	-0.228916	0.385542	0.42395	Other
chr15	86105929	86105930	G	T	5	9	-0.228916	0.385542	0.42395	Other
chr15	86105986	86105987	C	G	10	21	-0.345845	0.327078	0.0707555	Other
chr15	86106048	86106049	G	C	14	19	-0.164103	0.417949	0.48685	Other
chr15	88035542	88035543	G	T	17	14	0.0731707	0.536585	0.7201	Other
chr15	88036319	88036320	T	A	29	24	0.0940439	0.547022	0.583132	Other
chr15	108526411	108526412	T	A	498	508	-0.0103605	0.49482	0.776615	Other
chr16	2670556	2670557	A	G	16	14	0.0803324	0.540166	0.855536	Other
chr16	2670558	2670559	A	G	16	14	0.0803324	0.540166	0.855536	Other
chr16	7295283	7295284	G	A	32	342	-0.829578	0.0852108	1.19415e-66	ShiftProm
chr16	7295285	7295286	C	T	32	342	-0.830433	0.0847836	1.19415e-66	ShiftProm
chr16	7295296	7295297	A	G	31	344	-0.836299	0.0818505	6.04954e-68	ShiftProm
chr16	8207694	8207695	T	C	201	227	-0.0615984	0.469201	0.226844	Other
chr16	8207700	8207701	T	A	201	227	-0.0610493	0.469475	0.226844	Other
chr16	8207720	8207721	A	G	269	275	-0.0101072	0.494946	0.830281	Other
chr16	10852183	10852184	G	C	36	35	0.0201183	0.510059	1	Other
chr16	10921192	10921193	T	C	58	55	0.0221893	0.511095	0.85087	Other
chr16	10930120	10930121	G	A	12	22	-0.30198	0.34901	0.121449	Other
chr16	10932245	10932246	A	G	50	40	0.10987	0.554935	0.342833	Other
chr16	14371315	14371316	G	A	12	23	-0.296912	0.351544	0.0895311	ShiftProm
chr16	14379242	14379243	G	A	9	10	-0.0464135	0.476793	1	Other
chr16	19223974	19223975	C	A	7	7	-0.0532544	0.473373	1	Other
chr16	19393003	19393004	T	C	13	14	-0.0246914	0.487654	1	Other
chr16	19393027	19393028	T	C	14	13	0.0493827	0.524691	1	Other
chr16	20439140	20439141	A	T	146	154	-0.0280946	0.485953	0.686175	Other
chr16	20669776	20669777	G	A	58	64	-0.0483322	0.475834	0.65096	Other
chr16	20686295	20686296	G	A	49	31	0.22869	0.614345	0.0566644	Other
chr16	21510824	21510825	G	C	26	21	0.102703	0.551351	0.560065	Other
chr16	22538839	22538840	T	C	14	11	0.112628	0.556314	0.690038	Other
chr16	22546325	22546326	T	G	10	13	-0.163636	0.418182	0.677639	DiffExp
chr16	22546409	22546410	G	A	18	44	-0.413015	0.293493	0.001299	DiffExp
chr16	22561467	22561468	G	A	391	375	0.0217533	0.510877	0.587867	Other
chr16	23318188	23318189	C	A	28	19	0.185965	0.592982	0.24296	Other
chr16	23318206	23318207	T	C	23	17	0.143451	0.571726	0.429591	Other
chr16	23991515	23991516	G	A	15	16	-0.0437158	0.478142	1	Other
chr16	26859463	26859464	T	G	71	69	0.0161194	0.50806	0.932687	Other
chr16	37177069	37177070	A	G	66	75	-0.0635294	0.468235	0.500629	Other
chr16	46255972	46255973	C	G	12	5	0.39	0.695	0.143463	DiffExp
chr16	46595298	46595299	C	A	23	22	0.0201835	0.510092	1	Other
chr16	49462922	49462923	G	T	10	9	0.0852018	0.542601	1	Other
chr16	50016523	50016524	T	G	18	18	-0.0232558	0.488372	1	Other
chr16	50016529	50016530	T	C	22	27	-0.0957983	0.452101	0.568172	Other
chr16	54352227	54352228	G	C	17	17	0.0146341	0.507317	1	Other
chr16	58776605	58776606	C	T	9	12	-0.137097	0.431452	0.663624	Other
chr16	59135754	59135755	T	C	18	11	0.247126	0.623563	0.264931	Other
chr16	61753446	61753447	A	C	263	383	-0.185701	0.407149	2.66886e-06	Other
chr16	61954658	61954659	G	C	261	270	-0.0169279	0.491536	0.728499	Other
chr16	61966746	61966747	T	C	42	20	0.351279	0.675639	0.00714873	DiffExp
chr16	62252641	62252642	T	C	21	28	-0.133221	0.43339	0.391603	Other
chr16	64745186	64745187	G	A	52	116	-0.376984	0.311508	8.73914e-07	Other
chr16	70709988	70709989	A	C	16	15	0.0458221	0.522911	1	Other
chr16	70876628	70876629	G	A	95	128	-0.147982	0.426009	0.0318911	Other
chr16	71725129	71725130	T	G	37	45	-0.104781	0.447609	0.439705	Other
chr16	71725218	71725219	G	T	26	26	-0.00484653	0.497577	1	Other
chr16	74408174	74408175	A	G	289	364	-0.115561	0.442219	0.0037485	Other
chr16	74411175	74411176	C	T	7	7	0.0229885	0.511494	1	Other
chr16	74531567	74531568	T	C	35	25	0.171271	0.585635	0.245061	Other
chr16	79609406	79609407	C	T	11	7	0.230769	0.615385	0.480682	Other
chr16	79649097	79649098	G	A	14	11	0.109589	0.554795	0.690038	Other
chr16	79671663	79671664	C	T	113	100	0.0619122	0.530956	0.411009	Other
chr16	79816421	79816422	C	T	17	15	0.0913838	0.545692	0.86005	Other
chr17	5373113	5373114	T	G	19	15	0.122549	0.561275	0.607591	Other
chr17	5373161	5373162	G	C	121	178	-0.187953	0.406023	0.00116531	Other
chr17	6909173	6909174	A	G	29	26	0.0531108	0.526555	0.787706	Other
chr17	9659991	9659992	C	T	9	8	0.00492611	0.502463	1	Other
chr17	9798142	9798143	G	A	289	253	0.0654982	0.532749	0.132666	Other
chr17	9837322	9837323	A	G	27	23	0.0741351	0.537068	0.671811	Other
chr17	10364527	10364528	C	T	23	12	0.308057	0.654028	0.0895311	Other
chr17	10676961	10676962	A	G	94	108	-0.0671058	0.466447	0.360395	Other
chr17	12310238	12310239	C	G	240	211	0.0661493	0.533075	0.187287	Other
chr17	14058648	14058649	G	A	52	40	0.130748	0.565374	0.251322	Other
chr17	16333412	16333413	G	C	23	12	0.306604	0.653302	0.0895311	Other
chr17	17863329	17863330	G	A	13	8	0.257812	0.628906	0.38331	DiffExp
chr17	17872376	17872377	C	T	26	27	-0.0159744	0.492013	1	Other
chr17	18358814	18358815	G	A	64	26	0.412963	0.706481	7.65707e-05	Other
chr17	18565429	18565430	C	G	83	84	-0.00450676	0.497747	1	Other
chr17	18681158	18681159	C	T	25	26	-0.0197368	0.490132	1	Other
chr17	19580943	19580944	C	T	332	299	0.0525899	0.526295	0.202662	Other
chr17	19581090	19581091	T	C	7	11	-0.215311	0.392344	0.480682	Other
chr17	20090221	20090222	G	A	205	199	0.0142239	0.507112	0.803584	Other
chr17	20364063	20364064	A	G	145	135	0.0356718	0.517836	0.590758	Other
chr17	21571857	21571858	G	A	61	48	0.125574	0.562787	0.250282	ShiftProm
chr17	21571911	21571912	T	C	14	18	-0.113456	0.443272	0.596615	ShiftProm
chr17	21577639	21577640	G	T	52	92	-0.274408	0.362796	0.00108129	Other
chr17	23455392	23455393	T	A	26	25	0.0164474	0.508224	1	Other
chr17	23507226	23507227	A	G	79	68	0.0713477	0.535674	0.40958	Other
chr17	23792353	23792354	T	C	33	35	-0.0330477	0.483476	0.903597	Other
chr17	27291939	27291940	G	A	8	6	0.137725	0.568862	0.790527	Other
chr17	29439112	29439113	G	A	78	82	-0.0245945	0.487703	0.812616	Other
chr17	42241187	42241188	G	A	253	152	0.249383	0.624691	5.91986e-07	Other
chr17	42241272	42241273	C	T	541	610	-0.0606039	0.469698	0.0449868	Other
chr17	42419331	42419332	G	C	33	53	-0.226306	0.386847	0.0398536	Other
chr17	43617239	43617240	T	C	56	65	-0.0705394	0.46473	0.467207	DiffExp
chr17	43626511	43626512	T	G	158	137	0.0737913	0.536896	0.244197	Other
chr17	43626538	43626539	C	A	162	119	0.153367	0.576683	0.0120915	Other
chr17	43734442	43734443	T	C	183	184	-0.00295656	0.498522	1	DiffExp
chr17	43791654	43791655	C	T	200	201	-0.004365	0.497818	1	Other
chr17	44748187	44748188	T	C	82	83	-0.00403226	0.497984	1	DiffExp
chr17	44793848	44793849	A	C	142	155	-0.0433809	0.47831	0.486298	DiffExp
chr17	44794113	44794114	T	C	104	112	-0.0358658	0.482067	0.63397	DiffExp
chr17	47397619	47397620	C	A	156	185	-0.0844967	0.457752	0.129326	Other
chr17	53087243	53087244	T	A	58	54	0.0386905	0.519345	0.776965	Other
chr17	54070146	54070147	G	A	124	117	0.0305132	0.515257	0.699216	Other
chr17	54070170	54070171	G	T	128	120	0.0298959	0.514948	0.656768	Other
chr17	54070191	54070192	G	T	112	117	-0.0196507	0.490175	0.791597	Other
chr17	55345852	55345853	A	G	10	8	0.109005	0.554502	0.814529	Other
chr17	55345968	55345969	G	A	45	42	0.0306513	0.515326	0.830373	Other
chr17	56992596	56992597	G	A	22	13	0.262411	0.631206	0.175465	Other
chr17	57021778	57021779	T	G	6	6	-0.0359712	0.482014	1	Other
chr17	57367195	57367196	G	A	104	112	-0.0358106	0.482095	0.63397	Other
chr17	63269992	63269993	G	A	148	154	-0.020149	0.489925	0.773619	Other
chr17	66305906	66305907	C	T	27	23	0.089404	0.544702	0.671811	Other
chr17	69365476	69365477	C	T	72	82	-0.0622631	0.468868	0.468421	Other
chr17	75886576	75886577	G	C	9	7	0.142857	0.571429	0.803619	Other
chr17	76359005	76359006	G	A	52	64	-0.106169	0.446915	0.30709	Other
chr17	77287484	77287485	C	T	15	18	-0.0683544	0.465823	0.728332	Other
chr17	77290199	77290200	T	C	27	34	-0.103542	0.448229	0.442626	Other
chr17	77690591	77690592	C	A	15	8	0.311355	0.655678	0.21004	Other
chr17	77690592	77690593	T	G	15	8	0.311355	0.655678	0.21004	Other
chr17	77690593	77690594	C	A	15	8	0.311594	0.655797	0.21004	Other
chr17	80250507	80250508	G	A	13	34	-0.449016	0.275492	0.00308768	DiffExp
chr17	80883013	80883014	G	A	18	13	0.165746	0.582873	0.47313	Other
chr17	80883306	80883307	G	C	39	49	-0.111531	0.444234	0.337399	Other
chr17	81196153	81196154	C	T	6	10	-0.270718	0.364641	0.454498	Other
chr17	81878164	81878165	G	A	16	27	-0.271318	0.364341	0.126289	Other
chr17	84246914	84246915	C	T	48	48	-0.000874891	0.499563	1	Other
chr17	89951680	89951681	G	A	31	107	-0.547375	0.226313	5.48717e-11	ShiftProm
chr18	399262	399263	C	A	49	52	-0.0370981	0.481451	0.842382	Other
chr18	399271	399272	G	T	47	49	-0.016565	0.491718	0.918778	Other
chr18	402069	402070	A	G	10	10	-0.00408163	0.497959	1	Other
chr18	402399	402400	C	T	120	145	-0.093593	0.453204	0.140252	Other
chr18	413897	413898	G	A	3	14	-0.648241	0.175879	0.0127258	ShiftProm
chr18	414026	414027	A	C	9	14	-0.205882	0.397059	0.404873	Other
chr18	414080	414081	C	G	10	10	0.0330579	0.516529	1	Other
chr18	867052	867053	A	G	205	204	0.00264496	0.501322	1	Other
chr18	3163041	3163042	A	G	14	11	0.116279	0.55814	0.690038	Other
chr18	4208675	4208676	C	T	143	126	0.0651365	0.532568	0.329302	Other
chr18	8361206	8361207	C	T	189	182	0.0188679	0.509434	0.755465	Other
chr18	15463014	15463015	T	C	123	91	0.149961	0.574981	0.0338364	Other
chr18	15637572	15637573	G	A	64	67	-0.0279543	0.486023	0.861369	Other
chr18	16544005	16544006	C	T	14	17	-0.083558	0.458221	0.7201	Other
chr18	24708063	24708064	G	T	7	8	-0.0607735	0.469613	1	Other
chr18	31071395	31071396	C	T	107	48	0.378233	0.689116	2.43672e-06	ShiftProm
chr18	31137948	31137949	T	G	15	5	0.528926	0.764463	0.0413895	Other
chr18	31489153	31489154	C	T	10	13	-0.0909091	0.454545	0.677639	Other
chr18	31574847	31574848	C	T	314	317	-0.00422498	0.497888	0.936549	Other
chr18	44810472	44810473	C	G	379	369	0.0128077	0.506404	0.742126	Other
chr18	48132431	48132432	A	T	124	91	0.154503	0.577252	0.0288458	Other
chr18	51614079	51614080	G	A	36	15	0.401626	0.700813	0.00460131	Other
chr18	58325418	58325419	C	T	125	125	-0.000333667	0.499833	1	Other
chr18	59086108	59086109	G	A	284	291	-0.0120168	0.493992	0.802446	Other
chr18	61108853	61108854	T	A	17	17	0.017284	0.508642	1	Other
chr18	62012375	62012376	G	A	2	17	-0.799127	0.100437	0.000728607	DiffExp
chr18	63083127	63083128	T	A	54	18	0.49481	0.747405	2.56872e-05	Other
chr18	63488028	63488029	C	A	72	71	0.00058309	0.500292	1	Other
chr18	68838741	68838742	G	A	44	38	0.0689655	0.534483	0.581114	Other
chr18	68838760	68838761	A	C	59	49	0.0848765	0.542438	0.386573	Other
chr18	68983329	68983330	A	C	114	25	0.6429	0.82145	8.90541e-15	DiffExp
chr18	70733582	70733583	A	G	439	389	0.0602555	0.530128	0.0885319	Other
chr18	70972301	70972302	G	A	31	19	0.252087	0.626043	0.11892	Other
chr18	73563909	73563910	C	G	10	5	0.396648	0.698324	0.301758	DiffExp
chr18	76878258	76878259	C	T	122	107	0.065257	0.532629	0.354916	Other
chr18	76878362	76878363	T	A	25	21	0.0822669	0.541133	0.658738	Other
chr18	81807558	81807559	T	G	123	115	0.033543	0.516771	0.650106	Other
chr19	837677	837678	G	C	88	72	0.103018	0.551509	0.235582	Other
chr19	994269	994270	C	G	10	22	-0.363868	0.318066	0.0501025	DiffExp
chr19	1036110	1036111	A	G	13	13	-0.0096463	0.495177	1	DiffExp
chr19	9587664	9587665	T	C	446	411	0.0403422	0.520171	0.245456	Other
chr19	9622629	9622630	T	A	12	12	-0.0137931	0.493103	1	Other
chr19	9777406	9777407	A	G	104	105	-0.00480769	0.497596	1	Other
chr19	9802120	9802121	G	C	33	45	-0.163287	0.418356	0.212683	Other
chr19	10100857	10100858	C	T	13	10	0.112727	0.556364	0.677639	Other
chr19	10435496	10435497	C	T	33	21	0.233846	0.616923	0.133674	Other
chr19	10529202	10529203	G	A	11	5	0.363636	0.681818	0.210114	Other
chr19	10563416	10563417	G	C	32	15	0.365591	0.682796	0.0186238	ShiftProm
chr19	11057318	11057319	C	T	12	17	-0.18732	0.40634	0.458258	Other
chr19	17346709	17346710	G	A	15	15	-0.0252101	0.487395	1	Other
chr19	24329137	24329138	T	C	11	11	0.00371747	0.501859	1	Other
chr19	25803314	25803315	T	C	48	54	-0.0506536	0.474673	0.620768	Other
chr19	26086995	26086996	C	T	17	13	0.12973	0.564865	0.584665	Other
chr19	27388330	27388331	G	A	74	60	0.106014	0.553007	0.26135	Other
chr19	27412355	27412356	A	G	12	20	-0.225974	0.387013	0.215327	Other
chr19	34140016	34140017	C	A	191	176	0.040273	0.520137	0.464953	Other
chr19	37873553	37873554	T	C	152	159	-0.0216867	0.489157	0.733745	Other
chr19	37938880	37938881	C	G	157	173	-0.0491139	0.475443	0.408999	Other
chr19	39246476	39246477	T	C	103	103	0.000403388	0.500202	1	Other
chr19	39646599	39646600	C	T	528	534	-0.00517891	0.497411	0.878069	Other
chr19	41798406	41798407	T	C	11	11	-0.00757576	0.496212	1	Other
chr19	42066517	42066518	G	A	10	7	0.160377	0.580189	0.629059	Other
chr19	44065895	44065896	A	G	14	10	0.140845	0.570423	0.541256	Other
chr19	53635675	53635676	A	G	640	276	0.397634	0.698817	5.119e-34	ShiftProm
chr19	54250432	54250433	A	G	41	45	-0.051109	0.474446	0.746534	Other
chr19	54652317	54652318	A	G	59	68	-0.0725594	0.46372	0.477922	Other
chr19	55490934	55490935	T	C	15	13	0.0623145	0.531157	0.850554	Other
chr19	55490951	55490952	T	C	12	10	0.10687	0.553435	0.831812	Other
chr19	56179073	56179074	A	G	13	6	0.350427	0.675214	0.167068	Other
chr19	56179307	56179308	C	T	14	15	-0.0201729	0.489914	1	Other
chr19	57649663	57649664	C	T	90	79	0.0649479	0.532474	0.44185	Other
chr2	9578161	9578162	G	A	9	10	-0.0577778	0.471111	1	Other
chr2	13696990	13696991	C	G	8	9	-0.0248756	0.487562	1	Other
chr2	14701426	14701427	A	G	7	17	-0.412587	0.293706	0.0639147	Other
chr2	14701798	14701799	G	A	1553	1655	-0.0317786	0.484111	0.0745346	Other
chr2	18927382	18927383	T	A	4	8	-0.319149	0.340426	0.387695	Other
chr2	21432748	21432749	G	A	40	43	-0.0290873	0.485456	0.826405	Other
chr2	23705621	23705622	G	C	12	8	0.217021	0.608511	0.503445	Other
chr2	23710044	23710045	A	G	14	7	0.346939	0.673469	0.189247	Other
chr2	24024752	24024753	C	T	11	8	0.137778	0.568889	0.647606	Other
chr2	27364877	27364878	T	C	15	23	-0.209821	0.395089	0.255875	Other
chr2	30735388	30735389	A	G	83	90	-0.0415459	0.479227	0.648393	Other
chr2	30735422	30735423	A	G	80	81	-0.00466563	0.497667	1	Other
chr2	30748038	30748039	C	T	8	7	0.0465116	0.523256	1	Other
chr2	30748042	30748043	A	G	8	8	0	0.5	1	Other
chr2	30845799	30845800	G	A	101	101	-0.00206186	0.498969	1	Other
chr2	41157873	41157874	T	C	7	7	-0.0114943	0.494253	1	DiffExp
chr2	41417702	41417703	C	G	34	20	0.262673	0.631336	0.0759047	Other
chr2	45480793	45480794	C	T	34	20	0.256098	0.628049	0.0759047	Other
chr2	45518578	45518579	G	C	11	13	-0.0666667	0.466667	0.83882	Other
chr2	47096959	47096960	A	T	9	11	-0.0666667	0.466667	0.823803	Other
chr2	47281153	47281154	A	G	66	54	0.0939457	0.546973	0.315303	Other
chr2	51049256	51049257	C	T	9	10	-0.0649351	0.467532	1	Other
chr2	52282190	52282191	C	T	79	148	-0.301949	0.349025	5.45447e-06	Other
chr2	52282379	52282380	T	C	51	94	-0.296424	0.351788	0.000446431	Other
chr2	52282663	52282664	T	C	19	22	-0.068	0.466	0.755229	Other
chr2	52282677	52282678	C	A	59	65	-0.0455154	0.477242	0.653598	Other
chr2	53413876	53413877	T	A	27	28	-0.00303951	0.49848	1	Other
chr2	53859234	53859235	C	T	46	37	0.10331	0.551655	0.379999	Other
chr2	53859508	53859509	G	C	17	21	-0.0940919	0.452954	0.627103	Other
chr2	53859525	53859526	T	C	20	26	-0.134438	0.432781	0.461391	Other
chr2	53859629	53859630	T	C	23	58	-0.426531	0.286735	0.000126611	Other
chr2	53859744	53859745	G	C	617	563	0.0457951	0.522898	0.122821	Other
chr2	53859780	53859781	A	G	1026	1009	0.0083098	0.504155	0.722838	Other
chr2	54832618	54832619	T	C	15	11	0.151316	0.575658	0.557197	Other
chr2	57196554	57196555	T	A	30	28	0.0443491	0.522175	0.895683	Other
chr2	61414029	61414030	C	G	156	136	0.0691034	0.534552	0.266153	Other
chr2	61414059	61414060	T	C	151	135	0.0552969	0.527648	0.375126	Other
chr2	62785081	62785082	G	A	128	125	0.0125413	0.506271	0.899971	Other
chr2	77868440	77868441	A	G	131	121	0.040769	0.520384	0.570838	Other
chr2	78214870	78214871	T	G	46	67	-0.186064	0.406968	0.0594307	Other
chr2	80131622	80131623	T	C	101	113	-0.0564422	0.471779	0.452162	Other
chr2	80408636	80408637	C	T	16	12	0.143695	0.571848	0.571588	Other
chr2	80408647	80408648	T	C	13	9	0.183824	0.591912	0.523467	Other
chr2	84275882	84275883	C	G	7	14	-0.311741	0.34413	0.189247	Other
chr2	84275902	84275903	A	C	7	14	-0.306773	0.346614	0.189247	Other
chr2	85377132	85377133	G	C	111	193	-0.268735	0.365633	2.97443e-06	Other
chr2	96668264	96668265	A	C	6	7	-0.113924	0.443038	1	Other
chr2	98252937	98252938	C	T	14	22	-0.209302	0.395349	0.242985	Other
chr2	104134302	104134303	C	T	15	16	-0.027027	0.486486	1	Other
chr2	104417055	104417056	G	A	130	119	0.0452565	0.522628	0.526344	Other
chr2	112868698	112868699	G	A	13	10	0.144928	0.572464	0.677639	Other
chr2	113008000	113008001	G	C	50	49	0.0160609	0.50803	1	Other
chr2	113652349	113652350	A	G	23	19	0.084	0.542	0.643969	Other
chr2	115890949	115890950	C	T	37	40	-0.0367965	0.481602	0.819893	Other
chr2	119139442	119139443	A	T	135	83	0.241379	0.62069	0.000522631	Other
chr2	122690522	122690523	C	T	253	236	0.0349174	0.517459	0.469381	Other
chr2	122690617	122690618	C	A	95	105	-0.0537276	0.473136	0.524622	Other
chr2	122876674	122876675	G	A	40	18	0.371593	0.685796	0.00535486	ShiftProm
chr2	123175949	123175950	T	G	18	15	0.105528	0.552764	0.728332	Other
chr2	124048604	124048605	A	C	5	9	-0.305389	0.347305	0.42395	DiffExp
chr2	147391745	147391746	T	G	135	96	0.168174	0.584087	0.0122453	Other
chr2	147778966	147778967	T	C	82	101	-0.102787	0.448607	0.183168	Other
chr2	148891946	148891947	C	G	8	10	-0.105991	0.447005	0.814529	Other
chr2	151314818	151314819	T	C	36	25	0.174691	0.587345	0.200031	Other
chr2	164601614	164601615	A	C	368	345	0.0317757	0.515888	0.41001	Other
chr2	164601661	164601662	A	G	473	439	0.0373755	0.518688	0.2745	Other
chr2	164634372	164634373	A	T	79	77	0.0149254	0.507463	0.93622	Other
chr2	172361804	172361805	C	T	222	270	-0.0980857	0.450957	0.0339909	Other
chr2	174413531	174413532	A	G	44	52	-0.0839827	0.458009	0.475152	Other
chr2	178056951	178056952	A	G	32	28	0.0631136	0.531557	0.698883	Other
chr2	178354762	178354763	A	C	7	9	-0.104167	0.447917	0.803619	Other
chr2	181102876	181102877	A	G	87	77	0.0579268	0.528963	0.482306	Other
chr2	181102882	181102883	C	T	62	69	-0.0524984	0.473751	0.600295	Other
chr2	183263361	183263362	C	T	7	8	-0.043956	0.478022	1	Other
chr2	183263891	183263892	A	C	9	5	0.333333	0.666667	0.42395	Other
chr2	186333823	186333824	G	A	5	9	-0.294118	0.352941	0.42395	Other
chr2	187786807	187786808	C	T	10	8	0.127962	0.563981	0.814529	Other
chr2	189880729	189880730	T	G	249	295	-0.0831674	0.458416	0.0535864	Other
chr2	189905265	189905266	T	G	306	299	0.0122505	0.506125	0.807306	Other
chr2	196402757	196402758	C	G	43	25	0.275862	0.637931	0.0384601	Other
chr2	196587248	196587249	A	C	7	6	0.0860927	0.543046	1	Other
chr2	197982357	197982358	C	G	25	5	0.680441	0.84022	0.000324914	Other
chr2	198184744	198184745	T	A	210	179	0.0812781	0.540639	0.128137	Other
chr2	198184787	198184788	T	C	11	14	-0.108108	0.445946	0.690038	Other
chr2	198360519	198360520	T	C	16	11	0.166667	0.583333	0.442068	Other
chr2	198360686	198360687	T	A	193	202	-0.0238145	0.488093	0.687351	Other
chr2	198360687	198360688	G	C	193	202	-0.0244623	0.487769	0.687351	Other
chr2	198657095	198657096	A	G	6	8	-0.13253	0.433735	0.790527	Other
chr2	200003588	200003589	G	T	575	566	0.00818474	0.504092	0.812797	Other
chr2	204512353	204512354	G	T	215	212	0.00624268	0.503121	0.922911	Other
chr2	204567866	204567867	T	C	10	10	-0.0165289	0.491736	1	Other
chr2	204568154	204568155	A	G	14	14	-0.0180723	0.490964	1	Other
chr2	204568190	204568191	A	G	11	14	-0.121107	0.439446	0.690038	Other
chr2	205160374	205160375	C	T	63	48	0.133482	0.566741	0.183657	Other
chr2	205516147	205516148	A	T	9	11	-0.114754	0.442623	0.823803	Other
chr2	205516161	205516162	T	C	9	12	-0.134694	0.432653	0.663624	Other
chr2	205592986	205592987	G	A	65	57	0.0653061	0.532653	0.526416	Other
chr2	207108311	207108312	G	A	9	10	-0.0431034	0.478448	1	ShiftProm
chr2	207119498	207119499	A	G	29	30	-0.011236	0.494382	1	Other
chr2	208170720	208170721	T	G	27	52	-0.310053	0.344974	0.0065533	ShiftProm
chr2	210474318	210474319	C	A	363	382	-0.0256295	0.487185	0.509622	Other
chr2	210806669	210806670	A	G	41	59	-0.187656	0.406172	0.0886261	Other
chr2	211831819	211831820	T	C	86	73	0.0831579	0.541579	0.341294	Other
chr2	216509685	216509686	C	T	69	65	0.0296663	0.514833	0.795629	Other
chr2	218659045	218659046	G	A	13	11	0.0816327	0.540816	0.83882	Other
chr2	219842788	219842789	G	C	47	54	-0.0748971	0.462551	0.550709	Other
chr2	219842915	219842916	T	A	56	24	0.404837	0.702419	0.000451517	Other
chr2	220515362	220515363	G	A	9	10	-0.0683761	0.465812	1	DiffExp
chr2	221099638	221099639	T	C	10	11	-0.03125	0.484375	1	Other
chr2	225389191	225389192	C	T	11	9	0.130802	0.565401	0.823803	Other
chr2	226563295	226563296	A	G	23	22	0.00746269	0.503731	1	Other
chr2	227160198	227160199	G	T	37	34	0.046729	0.523364	0.812589	Other
chr2	227546062	227546063	C	T	17	19	-0.0577367	0.471132	0.867939	Other
chr2	227582970	227582971	A	G	95	118	-0.107101	0.44645	0.131512	Other
chr2	227719516	227719517	T	A	57	29	0.323017	0.661509	0.00335327	DiffExp
chr2	231824567	231824568	T	C	8	9	-0.0837438	0.458128	1	Other
chr2	235311776	235311777	C	T	162	244	-0.202797	0.398601	5.51503e-05	Other
chr2	235311783	235311784	C	G	185	291	-0.224111	0.387945	1.35388e-06	Other
chr2	235831583	235831584	C	T	346	373	-0.0381184	0.480941	0.332231	Other
chr2	236395061	236395062	A	C	880	676	0.131348	0.565674	2.55913e-07	Other
chr2	236605710	236605711	A	G	9	12	-0.140625	0.429688	0.663624	Other
chr2	238068823	238068824	A	G	16	8	0.31058	0.65529	0.15159	Other
chr2	238253049	238253050	C	T	21	19	0.0568421	0.528421	0.874629	Other
chr2	238529148	238529149	A	C	154	162	-0.024776	0.487612	0.693808	Other
chr2	243160870	243160871	A	C	52	59	-0.065967	0.467016	0.56922	Other
chr2	243313014	243313015	A	G	7	9	-0.150259	0.42487	0.803619	ShiftProm
chr2	243313015	243313016	G	A	7	9	-0.150259	0.42487	0.803619	ShiftProm
chr2	243313221	243313222	C	G	8	16	-0.345196	0.327402	0.15159	ShiftProm
chr2	247892430	247892431	G	A	16	19	-0.0939759	0.453012	0.735879	Other
chr2	250743921	250743922	C	A	566	560	0.00481161	0.502406	0.881558	Other
chr2	252382794	252382795	G	T	144	144	0.00144886	0.500724	1	Other
chr2	252646508	252646509	A	C	5	7	-0.135135	0.432432	0.774414	Other
chr2	259898561	259898562	G	C	17	14	0.0928382	0.546419	0.7201	Other
chr2	260148539	260148540	A	G	139	139	0.000901713	0.500451	1	Other
chr2	260148598	260148599	A	G	28	10	0.486486	0.743243	0.00509764	Other
chr2	260148599	260148600	A	C	28	10	0.483296	0.741648	0.00509764	Other
chr2	260148606	260148607	G	A	29	10	0.481013	0.740506	0.00337785	Other
chr2	260148716	260148717	A	T	15	3	0.635514	0.817757	0.00753784	Other
chr20	237523	237524	G	A	63	86	-0.155134	0.422433	0.0711393	Other
chr20	237528	237529	G	A	62	86	-0.159437	0.420282	0.0583119	Other
chr20	3176162	3176163	A	G	247	142	0.270432	0.635216	1.13231e-07	Other
chr20	3189488	3189489	T	C	173	91	0.308299	0.65415	5.05849e-07	Other
chr20	3226349	3226350	G	A	20	112	-0.695899	0.15205	1.03631e-16	DiffExp
chr20	3226357	3226358	T	C	20	115	-0.700495	0.149752	2.09253e-17	DiffExp
chr20	3226379	3226380	A	G	21	138	-0.731937	0.134031	2.68342e-22	DiffExp
chr20	3238308	3238309	C	T	6	6	0.00689655	0.503448	1	ShiftProm
chr20	3396574	3396575	C	T	20	19	0.0410367	0.520518	1	Other
chr20	3438307	3438308	A	G	397	418	-0.0256568	0.487172	0.483595	Other
chr20	3704254	3704255	G	A	50	24	0.359818	0.679909	0.00337223	Other
chr20	3793463	3793464	A	G	42	4	0.832423	0.916211	5.10019e-09	DiffExp
chr20	3793503	3793504	T	C	40	4	0.813084	0.906542	1.70514e-08	DiffExp
chr20	3793509	3793510	A	G	41	4	0.82364	0.91182	9.33488e-09	DiffExp
chr20	3793943	3793944	C	T	247	171	0.183576	0.591788	0.00023545	Other
chr20	3794001	3794002	C	G	320	213	0.201626	0.600813	4.10499e-06	Other
chr20	3796275	3796276	C	A	26	73	-0.468013	0.265993	2.48413e-06	DiffExp
chr20	3796316	3796317	T	C	10	24	-0.403423	0.298289	0.0243065	DiffExp
chr20	3823093	3823094	C	T	63	64	-0.00459016	0.497705	1	Other
chr20	4043742	4043743	A	G	91	86	0.0249177	0.512459	0.763774	Other
chr20	4043752	4043753	T	A	98	89	0.0481713	0.524086	0.558652	Other
chr20	4611094	4611095	C	A	8	10	-0.127962	0.436019	0.814529	Other
chr20	4611099	4611100	T	C	10	10	-0.00833333	0.495833	1	Other
chr20	4611172	4611173	G	A	85	78	0.0394265	0.519713	0.638522	Other
chr20	5006134	5006135	C	T	21	99	-0.657858	0.171071	2.66178e-13	DiffExp
chr20	5006139	5006140	G	A	21	104	-0.668679	0.165661	2.0958e-14	DiffExp
chr20	5008585	5008586	G	A	6	5	0.0151515	0.507576	1	ShiftProm
chr20	5042420	5042421	C	T	18	19	-0.00677201	0.496614	1	Other
chr20	5112926	5112927	A	G	351	403	-0.069469	0.465265	0.0631955	Other
chr20	5112937	5112938	C	G	354	408	-0.0702253	0.464887	0.0547882	Other
chr20	5113260	5113261	G	A	42	59	-0.164745	0.417628	0.110918	Other
chr20	5113348	5113349	C	T	32	49	-0.210744	0.394628	0.0747882	Other
chr20	5118244	5118245	G	A	12	14	-0.0730159	0.463492	0.845019	Other
chr20	5179247	5179248	G	A	9	8	0.0510204	0.52551	1	Other
chr20	5375475	5375476	A	T	10	9	0.0762332	0.538117	1	Other
chr20	5375507	5375508	G	A	10	7	0.140097	0.570048	0.629059	Other
chr20	5375525	5375526	C	G	9	7	0.178947	0.589474	0.803619	Other
chr20	5375801	5375802	T	G	16	3	0.649573	0.824786	0.00442505	ShiftProm
chr20	5375810	5375811	T	C	19	12	0.252033	0.626016	0.281042	ShiftProm
chr20	5375816	5375817	C	T	20	11	0.293478	0.646739	0.149613	ShiftProm
chr20	5414527	5414528	A	C	82	116	-0.17065	0.414675	0.018789	Other
chr20	5414529	5414530	C	G	82	116	-0.17032	0.41484	0.018789	Other
chr20	5414916	5414917	C	G	20	4	0.6875	0.84375	0.00154388	ShiftProm
chr20	5414928	5414929	C	G	20	2	0.791045	0.895522	0.000121117	ShiftProm
chr20	5415272	5415273	G	C	18	31	-0.25256	0.37372	0.0854331	ShiftProm
chr20	5441691	5441692	G	C	8	22	-0.473088	0.263456	0.0161248	Other
chr20	5455618	5455619	T	C	55	41	0.147368	0.573684	0.184286	Other
chr20	5456152	5456153	T	C	175	183	-0.0218401	0.48908	0.711467	Other
chr20	5456197	5456198	C	T	48	51	-0.0218855	0.489057	0.840822	Other
chr20	5476207	5476208	G	A	33	52	-0.223851	0.388074	0.0502509	Other
chr20	7585057	7585058	C	G	35	34	0.00483092	0.502415	1	Other
chr20	7818282	7818283	A	G	240	235	0.0101826	0.505091	0.854405	Other
chr20	8166356	8166357	G	A	17	14	0.0797872	0.539894	0.7201	Other
chr20	9429601	9429602	C	T	16	1	0.938462	0.969231	0.000274658	DiffExp
chr20	10968257	10968258	C	T	21	32	-0.209375	0.395313	0.168978	Other
chr20	10968341	10968342	G	A	473	466	0.00719297	0.503596	0.844778	Other
chr20	11115175	11115176	G	A	22	12	0.310174	0.655087	0.121449	Other
chr20	12365764	12365765	G	A	15	15	-0.0139276	0.493036	1	Other
chr20	12429344	12429345	T	C	113	105	0.0372075	0.518604	0.63553	Other
chr20	19948578	19948579	A	G	17	21	-0.100437	0.449782	0.627103	Other
chr20	30406444	30406445	C	G	36	42	-0.0797414	0.460129	0.571587	Other
chr20	30406448	30406449	C	T	36	42	-0.0833333	0.458333	0.571587	Other
chr20	34640761	34640762	G	A	122	127	-0.0198053	0.490097	0.799952	Other
chr20	37700968	37700969	A	G	18	26	-0.170732	0.414634	0.291215	Other
chr20	37876681	37876682	A	G	266	252	0.0267053	0.513353	0.567915	Other
chr20	40348262	40348263	T	C	24	15	0.217021	0.608511	0.199591	Other
chr20	48881206	48881207	A	G	161	237	-0.191436	0.404282	0.000163324	Other
chr20	49301811	49301812	C	T	45	41	0.0423892	0.521195	0.746534	Other
chr20	50172566	50172567	A	G	9	4	0.345912	0.672956	0.266846	Other
chr20	56189332	56189333	A	C	15	16	-0.0402145	0.479893	1	Other
chr20	56196908	56196909	C	G	94	104	-0.0504626	0.474769	0.522536	Other
chr3	2474895	2474896	C	T	48	61	-0.120795	0.439602	0.250282	Other
chr3	2726595	2726596	C	T	8	6	0.1625	0.58125	0.790527	Other
chr3	2845481	2845482	T	A	155	119	0.131788	0.565894	0.0342878	Other
chr3	3594246	3594247	A	G	60	51	0.0773854	0.538693	0.447806	Other
chr3	5787910	5787911	G	A	11	16	-0.172205	0.413897	0.442068	Other
chr3	5800897	5800898	G	C	19	9	0.351351	0.675676	0.0871586	DiffExp
chr3	7423137	7423138	G	A	11	13	-0.0989761	0.450512	0.83882	Other
chr3	8701838	8701839	G	A	8	11	-0.147679	0.42616	0.647606	Other
chr3	8802860	8802861	A	G	262	244	0.0360257	0.518013	0.449836	Other
chr3	11114801	11114802	T	C	11	12	-0.047619	0.47619	1	Other
chr3	11452535	11452536	C	T	10	5	0.308511	0.654255	0.301758	Other
chr3	11630383	11630384	T	C	11	8	0.175439	0.587719	0.647606	Other
chr3	11885456	11885457	A	G	11	12	-0.0510949	0.474453	1	Other
chr3	12944627	12944628	T	G	13	13	0.0162866	0.508143	1	Other
chr3	14170150	14170151	G	T	10	11	-0.064	0.468	1	Other
chr3	14395035	14395036	A	C	54	50	0.0414673	0.520734	0.768792	Other
chr3	14503976	14503977	C	T	11	8	0.139013	0.569507	0.647606	Other
chr3	14505799	14505800	C	T	13	10	0.157509	0.578755	0.677639	Other
chr3	33076027	33076028	G	A	62	60	0.0150479	0.507524	0.927911	Other
chr3	37481002	37481003	G	C	54	61	-0.0597552	0.470122	0.576012	Other
chr3	38277411	38277412	C	G	44	24	0.29064	0.64532	0.0205269	Other
chr3	46197269	46197270	A	T	18	17	0.026253	0.513126	1	Other
chr3	51128621	51128622	G	A	22	10	0.383378	0.691689	0.0501025	DiffExp
chr3	52877269	52877270	C	A	31	31	-0.00674764	0.496626	1	Other
chr3	55094614	55094615	G	C	15	13	0.0654762	0.532738	0.850554	Other
chr3	55951588	55951589	T	A	37	42	-0.0652632	0.467368	0.652964	Other
chr3	56057843	56057844	G	T	26	30	-0.0711044	0.464448	0.68888	Other
chr3	56113807	56113808	C	G	213	191	0.0539984	0.526999	0.296112	Other
chr3	57998191	57998192	T	G	36	35	0.0154578	0.507729	1	Other
chr3	57998225	57998226	C	A	13	9	0.203008	0.601504	0.523467	Other
chr3	58632459	58632460	T	C	47	46	0.005386	0.502693	1	Other
chr3	58953332	58953333	G	C	25	29	-0.0721966	0.463902	0.683489	Other
chr3	59404139	59404140	A	G	17	16	0.0387597	0.51938	1	ShiftProm
chr3	60105234	60105235	G	C	7	9	-0.124378	0.437811	0.803619	Other
chr3	62484021	62484022	A	G	37	28	0.134788	0.567394	0.321084	Other
chr3	62524973	62524974	G	A	255	230	0.0498453	0.524923	0.275793	Other
chr3	62648408	62648409	C	T	65	97	-0.197314	0.401343	0.0146124	Other
chr3	62648562	62648563	A	G	8	5	0.166667	0.583333	0.581055	Other
chr3	63619822	63619823	T	G	8	6	0.146497	0.573248	0.790527	Other
chr3	63621432	63621433	G	A	8	6	0.112426	0.556213	0.790527	Other
chr3	63639561	63639562	C	T	6	6	0.00671141	0.503356	1	Other
chr3	63639655	63639656	G	A	12	11	0.0701107	0.535055	1	Other
chr3	63644484	63644485	C	T	6	7	-0.0864198	0.45679	1	Other
chr3	63644508	63644509	T	C	6	7	-0.0566038	0.471698	1	Other
chr3	63659067	63659068	A	G	21	26	-0.111901	0.44405	0.560065	Other
chr3	63722850	63722851	A	G	32	29	0.03989	0.519945	0.798153	DiffExp
chr3	63723037	63723038	T	G	19	12	0.217158	0.608579	0.281042	Other
chr3	63730778	63730779	C	T	4	9	-0.4	0.3	0.266846	ShiftProm
chr3	63741244	63741245	G	A	7	10	-0.135922	0.432039	0.629059	Other
chr3	63825234	63825235	T	C	14	15	-0.0364146	0.481793	1	Other
chr3	63831723	63831724	G	A	68	71	-0.0257639	0.487118	0.865374	Other
chr3	67538392	67538393	A	G	38	45	-0.0853659	0.457317	0.51041	Other
chr3	67850018	67850019	G	A	94	65	0.182436	0.591218	0.0260702	Other
chr3	72447646	72447647	G	A	62	28	0.372694	0.686347	0.000437922	Other
chr3	72471220	72471221	C	A	10	14	-0.150877	0.424561	0.541256	Other
chr3	72471241	72471242	A	G	19	29	-0.211169	0.394415	0.193413	Other
chr3	72471243	72471244	A	G	19	29	-0.211169	0.394415	0.193413	Other
chr3	79724309	79724310	A	G	17	19	-0.0518868	0.474057	0.867939	Other
chr3	79728715	79728716	A	G	334	397	-0.0866142	0.456693	0.0217751	Other
chr3	79877087	79877088	G	C	166	127	0.133447	0.566723	0.0262511	Other
chr3	79877108	79877109	G	A	67	57	0.0856372	0.542819	0.419074	Other
chr3	79937452	79937453	C	T	31	20	0.234043	0.617021	0.16078	ShiftProm
chr3	79937467	79937468	C	G	26	20	0.147541	0.57377	0.461391	ShiftProm
chr3	79941404	79941405	T	G	19	26	-0.154412	0.422794	0.371298	Other
chr3	79941692	79941693	A	G	72	68	0.0327576	0.516379	0.799956	Other
chr3	80072487	80072488	T	C	65	69	-0.0325	0.48375	0.795629	Other
chr3	80861186	80861187	C	T	17	25	-0.212724	0.393638	0.279956	Other
chr3	81497649	81497650	G	A	16	6	0.453125	0.726562	0.0524788	ShiftProm
chr3	81497655	81497656	G	A	21	8	0.451977	0.725989	0.0241195	ShiftProm
chr3	81497697	81497698	G	A	51	42	0.0966011	0.548301	0.406924	ShiftProm
chr3	82236604	82236605	C	T	217	198	0.043583	0.521792	0.376941	Other
chr3	82734540	82734541	A	G	86	40	0.360265	0.680132	5.10327e-05	Other
chr3	83048390	83048391	A	G	10	4	0.428571	0.714286	0.179565	Other
chr3	93920491	93920492	C	G	65	68	-0.0218069	0.489097	0.862403	Other
chr3	94397625	94397626	G	A	14	11	0.101639	0.55082	0.690038	Other
chr3	94767537	94767538	A	C	53	70	-0.138776	0.430612	0.148816	Other
chr3	95414302	95414303	C	T	19	19	0.0110865	0.505543	1	Other
chr3	95418593	95418594	C	T	148	176	-0.0859496	0.457025	0.13349	Other
chr3	97721422	97721423	G	C	41	27	0.19656	0.59828	0.114254	Other
chr3	101051448	101051449	A	G	9	11	-0.0808511	0.459574	0.823803	Other
chr3	105507542	105507543	A	G	67	63	0.0340836	0.517042	0.792583	DiffExp
chr3	105640385	105640386	C	G	43	48	-0.0604396	0.46978	0.675222	Other
chr3	111013583	111013584	T	C	43	45	-0.030303	0.484848	0.915187	Other
chr3	112330292	112330293	G	A	145	146	-0.00429676	0.497852	1	Other
chr3	112910249	112910250	T	C	11	14	-0.112583	0.443709	0.690038	Other
chr3	113482791	113482792	A	C	9	8	0.0526316	0.526316	1	Other
chr3	114090237	114090238	A	G	22	22	0.0114504	0.505725	1	Other
chr3	114869510	114869511	G	C	114	83	0.156871	0.578436	0.0323014	Other
chr3	114895006	114895007	T	A	130	60	0.366068	0.683034	4.16393e-07	DiffExp
chr3	116899471	116899472	C	A	11	13	-0.0909091	0.454545	0.83882	Other
chr3	116899476	116899477	C	G	11	13	-0.0791367	0.460432	0.83882	Other
chr3	117939924	117939925	T	G	63	31	0.345712	0.672856	0.00126139	ShiftProm
chr3	121488502	121488503	C	G	56	57	-0.00518135	0.497409	1	Other
chr3	121596830	121596831	C	T	229	234	-0.0106249	0.494688	0.852552	Other
chr3	121660107	121660108	A	G	39	16	0.424658	0.712329	0.00266726	Other
chr3	121725512	121725513	G	A	33	35	-0.0333745	0.483313	0.903597	Other
chr3	123670292	123670293	C	T	122	133	-0.042595	0.478702	0.53125	Other
chr3	123670345	123670346	A	G	177	181	-0.0104773	0.494761	0.874048	Other
chr3	123731704	123731705	T	G	9	9	0.0277778	0.513889	1	Other
chr3	123939470	123939471	G	T	9	7	0.145833	0.572917	0.803619	DiffExp
chr3	124145686	124145687	G	A	21	24	-0.0794824	0.460259	0.765992	Other
chr3	125470326	125470327	A	C	46	46	-0.000898473	0.499551	1	Other
chr3	125470366	125470367	T	C	23	31	-0.152174	0.423913	0.340891	Other
chr3	136936666	136936667	T	A	79	73	0.0410509	0.520525	0.685209	Other
chr3	137138067	137138068	C	G	50	48	0.0239726	0.511986	0.919607	Other
chr3	138397884	138397885	G	C	9	15	-0.243986	0.378007	0.307456	Other
chr3	138504245	138504246	A	G	148	125	0.0854701	0.542735	0.182921	Other
chr3	138597667	138597668	T	C	41	38	0.035865	0.517932	0.822144	Other
chr3	146470111	146470112	C	T	19	19	0.00873362	0.504367	1	Other
chr3	146812989	146812990	T	C	24	28	-0.0779014	0.461049	0.677809	Other
chr3	147042837	147042838	A	G	63	24	0.444656	0.722328	3.47997e-05	Other
chr3	147609069	147609070	T	C	5	10	-0.315217	0.342391	0.301758	Other
chr3	147809441	147809442	A	C	9	9	-0.00473934	0.49763	1	Other
chr3	147865859	147865860	T	C	6	4	0.172414	0.586207	0.753906	Other
chr3	148283202	148283203	C	T	200	64	0.513582	0.756791	1.79112e-17	Other
chr3	149935721	149935722	A	G	75	85	-0.063384	0.468308	0.476882	Other
chr3	151362976	151362977	C	G	34	22	0.208333	0.604167	0.140895	Other
chr3	152810724	152810725	G	A	23	19	0.0815109	0.540755	0.643969	Other
chr3	152810762	152810763	C	A	21	19	0.0495868	0.524793	0.874629	Other
chr3	152933754	152933755	A	G	176	174	0.00500835	0.502504	0.957382	Other
chr3	153099122	153099123	A	G	15	13	0.0598802	0.52994	0.850554	Other
chr3	154894186	154894187	T	C	123	133	-0.0391901	0.480405	0.573861	Other
chr3	160853827	160853828	A	G	9	8	0.0569948	0.528497	1	Other
chr3	160908919	160908920	T	C	125	139	-0.0540284	0.472986	0.423709	Other
chr3	161297926	161297927	T	C	14	8	0.256705	0.628352	0.286279	Other
chr3	161322098	161322099	A	G	35	60	-0.265557	0.367222	0.0133787	Other
chr3	161498762	161498763	C	G	37	35	0.0265283	0.513264	0.906294	Other
chr3	170443940	170443941	T	C	187	186	0.00380058	0.5019	1	Other
chr3	175601186	175601187	A	G	23	21	0.046332	0.523166	0.880396	Other
chr3	175766333	175766334	G	C	84	73	0.0687267	0.534363	0.424912	Other
chr3	176659221	176659222	A	G	10	8	0.0790698	0.539535	0.814529	Other
chr3	176666225	176666226	C	T	279	359	-0.125016	0.437492	0.00174065	Other
chr3	176690555	176690556	T	C	6	9	-0.173184	0.413408	0.607239	Other
chr3	176691038	176691039	T	G	66	85	-0.120928	0.439536	0.142718	Other
chr3	176691342	176691343	A	G	34	30	0.0612777	0.530639	0.707981	Other
chr3	176821647	176821648	C	G	20	48	-0.411477	0.294261	0.000914391	DiffExp
chr4	7098662	7098663	C	T	13	18	-0.178082	0.410959	0.47313	Other
chr4	7889751	7889752	A	T	14	14	0.00917431	0.504587	1	Other
chr4	9160173	9160174	C	T	17	22	-0.125	0.4375	0.522397	Other
chr4	9882935	9882936	T	C	50	36	0.164237	0.582119	0.160578	Other
chr4	10822737	10822738	T	G	24	18	0.140078	0.570039	0.440799	Other
chr4	10822835	10822836	T	C	136	157	-0.0727686	0.463616	0.242592	Other
chr4	14490306	14490307	A	T	193	162	0.0875792	0.54379	0.111203	Other
chr4	19413189	19413190	T	C	7	7	0.0306748	0.515337	1	Other
chr4	22661747	22661748	C	T	9	9	-0.0139535	0.493023	1	Other
chr4	25538536	25538537	G	A	11	12	-0.0431655	0.478417	1	Other
chr4	25825287	25825288	T	C	18	20	-0.0509978	0.474501	0.871415	Other
chr4	34543472	34543473	C	T	11	10	0.0634921	0.531746	1	Other
chr4	38241261	38241262	A	G	21	26	-0.105925	0.447038	0.560065	Other
chr4	38241271	38241272	G	C	19	25	-0.128302	0.435849	0.451381	Other
chr4	41211844	41211845	C	G	13	12	0.0197368	0.509868	1	Other
chr4	44573275	44573276	G	C	199	180	0.0506831	0.525342	0.355191	Other
chr4	44573371	44573372	C	G	223	228	-0.0103436	0.494828	0.850627	Other
chr4	44573400	44573401	C	T	286	305	-0.0322945	0.483853	0.459073	Other
chr4	48928109	48928110	G	A	139	97	0.181497	0.590749	0.00747953	Other
chr4	55772426	55772427	T	C	176	163	0.0363636	0.518182	0.514622	Other
chr4	56493928	56493929	G	C	121	78	0.216478	0.608239	0.00281486	Other
chr4	58893174	58893175	G	T	165	133	0.109371	0.554685	0.0723512	Other
chr4	61912205	61912206	C	T	67	61	0.0474334	0.523717	0.658701	Other
chr4	66002463	66002464	A	G	15	21	-0.172897	0.413551	0.405032	Other
chr4	71652413	71652414	G	C	85	68	0.111714	0.555857	0.195668	Other
chr4	73174086	73174087	G	A	20	22	-0.0318725	0.484064	0.877614	Other
chr4	77212272	77212273	C	G	165	151	0.0449498	0.522475	0.464647	Other
chr4	78187153	78187154	G	A	4	10	-0.45	0.275	0.179565	Other
chr4	83972811	83972812	T	G	27	29	-0.0362538	0.481873	0.893853	Other
chr4	84597207	84597208	G	C	8	10	-0.0733945	0.463303	0.814529	ShiftProm
chr4	84597225	84597226	A	G	27	26	0.0140845	0.507042	1	ShiftProm
chr4	87111164	87111165	A	G	67	79	-0.0838117	0.458094	0.362679	Other
chr4	88440953	88440954	C	T	18	7	0.472973	0.736486	0.0432853	Other
chr4	89078807	89078808	C	T	25	35	-0.164804	0.417598	0.245061	Other
chr4	89078943	89078944	A	C	7	6	0.038961	0.519481	1	Other
chr4	89078967	89078968	G	T	9	7	0.112245	0.556122	0.803619	Other
chr4	89766725	89766726	G	A	43	46	-0.0326797	0.48366	0.832258	Other
chr4	99449215	99449216	G	A	313	334	-0.031967	0.484016	0.431726	Other
chr4	99822865	99822866	G	A	199	225	-0.0614657	0.469267	0.224664	Other
chr4	100660349	100660350	A	G	42	38	0.0385819	0.519291	0.737554	Other
chr4	112662591	112662592	A	G	28	22	0.110738	0.555369	0.479888	Other
chr4	112707250	112707251	T	A	380	325	0.0777055	0.538853	0.0418999	Other
chr4	112707268	112707269	T	G	376	323	0.0750894	0.537545	0.0491263	Other
chr4	115046673	115046674	T	C	58	40	0.183051	0.591525	0.0854106	Other
chr4	115712887	115712888	C	T	76	90	-0.0826239	0.458688	0.312974	Other
chr4	117111513	117111514	T	C	16	19	-0.110048	0.444976	0.735879	Other
chr4	117215130	117215131	A	G	83	104	-0.11032	0.44484	0.143389	Other
chr4	118329496	118329497	G	A	9	8	0.0434783	0.521739	1	Other
chr4	118472169	118472170	T	C	9	9	0	0.5	1	Other
chr4	119293020	119293021	C	T	27	24	0.0521173	0.526059	0.779768	Other
chr4	120840109	120840110	G	C	22	18	0.0979592	0.54898	0.635828	Other
chr4	120843496	120843497	C	T	25	26	-0.0162866	0.491857	1	Other
chr4	123118186	123118187	G	A	46	44	0.0222635	0.511132	0.916129	Other
chr4	123380784	123380785	A	G	391	298	0.133906	0.566953	0.000448553	Other
chr4	123760769	123760770	G	A	117	99	0.0823348	0.541167	0.247333	Other
chr4	124048318	124048319	C	G	297	304	-0.0116473	0.494176	0.806679	Other
chr4	124080921	124080922	T	C	10	4	0.387283	0.693642	0.179565	Other
chr4	132111103	132111104	C	G	124	108	0.0682471	0.534124	0.324729	Other
chr4	138855629	138855630	T	G	122	96	0.119877	0.559939	0.0901846	Other
chr4	147686528	147686529	T	C	136	133	0.0111871	0.505594	0.902974	Other
chr4	149261038	149261039	A	C	25	46	-0.291375	0.354312	0.0169947	Other
chr4	149264052	149264053	T	C	7	8	-0.0638298	0.468085	1	Other
chr4	149269063	149269064	A	C	8	14	-0.250936	0.374532	0.286279	Other
chr4	149924625	149924626	A	G	8	10	-0.0825688	0.458716	0.814529	Other
chr4	149957362	149957363	T	A	41	44	-0.0332681	0.483366	0.828423	Other
chr4	149958240	149958241	G	A	37	49	-0.143689	0.428155	0.23538	Other
chr4	151269268	151269269	C	T	65	50	0.125723	0.562861	0.191496	Other
chr4	152380181	152380182	T	C	159	158	0.00342015	0.50171	1	Other
chr4	152892648	152892649	A	G	83	83	-0.00200602	0.498997	1	Other
chr4	152995879	152995880	T	C	22	20	0.0501002	0.52505	0.877614	Other
chr4	153385244	153385245	T	C	146	153	-0.0245673	0.487716	0.728664	Other
chr4	153784800	153784801	T	C	8	7	0.0860215	0.543011	1	Other
chr4	157155534	157155535	T	C	198	171	0.0723982	0.536199	0.175813	Other
chr4	157727036	157727037	T	C	10	22	-0.365979	0.31701	0.0501025	DiffExp
chr4	157829215	157829216	T	C	77	82	-0.0308416	0.484579	0.751191	Other
chr4	160605500	160605501	C	G	152	198	-0.131842	0.434079	0.0160355	Other
chr4	170621019	170621020	T	C	19	12	0.208556	0.604278	0.281042	Other
chr4	170621029	170621030	T	G	15	9	0.256318	0.628159	0.307456	Other
chr4	170712582	170712583	G	T	19	14	0.142857	0.571429	0.48685	Other
chr4	171176615	171176616	G	T	33	42	-0.12362	0.43819	0.355699	Other
chr4	176928422	176928423	A	G	229	197	0.0746094	0.537305	0.133014	Other
chr4	179339707	179339708	C	G	8	12	-0.212121	0.393939	0.503445	Other
chr4	179477294	179477295	G	A	133	100	0.142755	0.571378	0.0358213	Other
chr4	180059145	180059146	T	C	66	74	-0.0555888	0.472206	0.554269	Other
chr4	180291537	180291538	T	G	16	15	0.0395778	0.519789	1	Other
chr4	181285975	181285976	T	C	15	17	-0.0652742	0.467363	0.86005	Other
chr4	181434819	181434820	G	A	207	97	0.360197	0.680099	2.61422e-10	DiffExp
chr4	181434865	181434866	A	G	382	192	0.330911	0.665456	1.69642e-15	DiffExp
chr4	183655986	183655987	C	T	19	17	0.0613208	0.53066	0.867939	Other
chr5	5866982	5866983	C	T	52	57	-0.0456621	0.477169	0.701811	Other
chr5	8874125	8874126	C	A	6	22	-0.555556	0.222222	0.00371917	ShiftProm
chr5	14548428	14548429	C	G	248	196	0.118045	0.559023	0.0154112	Other
chr5	17061752	17061753	G	C	18	10	0.261261	0.630631	0.184933	Other
chr5	18837877	18837878	A	G	11	12	-0.0147059	0.492647	1	Other
chr5	19471647	19471648	T	C	50	63	-0.117994	0.441003	0.258862	Other
chr5	19471688	19471689	A	T	40	37	0.0399137	0.519957	0.819893	Other
chr5	24560064	24560065	G	A	64	82	-0.117076	0.441462	0.159216	Other
chr5	25584228	25584229	C	A	187	276	-0.192799	0.4036	4.10594e-05	Other
chr5	25584245	25584246	T	C	208	283	-0.15241	0.423795	0.000821713	Other
chr5	25584276	25584277	G	A	194	228	-0.0801105	0.459945	0.108073	Other
chr5	28349878	28349879	A	C	191	198	-0.0190701	0.490465	0.761012	Other
chr5	29622320	29622321	T	C	124	62	0.331837	0.665918	6.41017e-06	ShiftProm
chr5	29682001	29682002	G	A	38	29	0.141074	0.570537	0.328432	Other
chr5	29870508	29870509	C	T	32	30	0.0284168	0.514208	0.899076	Other
chr5	33580946	33580947	G	A	8	19	-0.40694	0.29653	0.052239	Other
chr5	33696452	33696453	C	T	249	215	0.0743001	0.53715	0.125434	Other
chr5	34040307	34040308	T	C	18	23	-0.12115	0.439425	0.532709	Other
chr5	35902209	35902210	G	C	123	120	0.0106493	0.505325	0.897946	Other
chr5	39251350	39251351	G	C	70	104	-0.193887	0.403056	0.0121382	Other
chr5	39251351	39251352	T	C	70	104	-0.193887	0.403056	0.0121382	Other
chr5	39251597	39251598	C	A	4	11	-0.50289	0.248555	0.118469	DiffExp
chr5	39650849	39650850	C	T	152	173	-0.0629012	0.468549	0.26723	Other
chr5	40866946	40866947	C	G	44	56	-0.124686	0.437657	0.271253	Other
chr5	48436531	48436532	G	A	54	68	-0.110959	0.444521	0.239089	Other
chr5	48436581	48436582	G	C	49	68	-0.158571	0.420714	0.0956727	Other
chr5	50142632	50142633	G	A	29	33	-0.0634278	0.468286	0.703537	Other
chr5	50142668	50142669	G	C	13	13	0.0196078	0.509804	1	Other
chr5	50638100	50638101	G	A	12	20	-0.268421	0.365789	0.215327	Other
chr5	56424984	56424985	T	C	12	16	-0.125	0.4375	0.571588	Other
chr5	56565210	56565211	A	G	19	19	0.0153173	0.507659	1	Other
chr5	57168508	57168509	G	A	66	65	0.00190961	0.500955	1	Other
chr5	58144717	58144718	G	A	82	72	0.0663073	0.533154	0.468421	Other
chr5	58149465	58149466	G	A	50	20	0.433014	0.716507	0.000440285	DiffExp
chr5	58490732	58490733	G	A	29	21	0.163333	0.581667	0.322236	Other
chr5	58937704	58937705	A	C	17	1	0.865471	0.932735	0.000144958	ShiftProm
chr5	58937810	58937811	G	A	19	13	0.209424	0.604712	0.377086	ShiftProm
chr5	59080227	59080228	C	T	56	69	-0.10418	0.44791	0.283085	Other
chr5	59080262	59080263	G	C	19	18	0.0276498	0.513825	1	Other
chr5	59543052	59543053	G	A	111	132	-0.084676	0.457662	0.199393	Other
chr5	59543144	59543145	A	T	16	13	0.0872093	0.543605	0.711071	Other
chr5	60658504	60658505	G	C	526	637	-0.0950777	0.452461	0.0012478	Other
chr5	60871553	60871554	G	C	12	7	0.263158	0.631579	0.359283	Other
chr5	61078509	61078510	C	T	33	22	0.206687	0.603343	0.177001	Other
chr5	61078512	61078513	T	C	33	22	0.207317	0.603659	0.177001	Other
chr5	61078553	61078554	C	T	28	16	0.266795	0.633397	0.0961418	Other
chr5	61565066	61565067	C	G	93	73	0.119036	0.559518	0.140064	Other
chr5	63192347	63192348	G	C	194	185	0.0242398	0.51212	0.681177	Other
chr5	64412937	64412938	C	T	321	237	0.151434	0.575717	0.000432081	Other
chr5	64789542	64789543	G	A	35	37	-0.0381503	0.480925	0.906294	Other
chr5	64863232	64863233	T	C	63	66	-0.0220779	0.488961	0.860311	Other
chr5	70639145	70639146	C	A	115	120	-0.0219391	0.48903	0.794212	Other
chr5	74310923	74310924	A	C	37	46	-0.0994975	0.450251	0.379999	Other
chr5	74874300	74874301	G	C	104	82	0.121579	0.56079	0.12338	Other
chr5	78120672	78120673	G	A	70	64	0.0475	0.52375	0.66595	Other
chr5	92039130	92039131	A	G	277	315	-0.0634586	0.468271	0.128267	Other
chr5	93365838	93365839	C	T	8	5	0.286624	0.643312	0.581055	Other
chr5	104941093	104941094	T	C	271	300	-0.0516939	0.474153	0.241267	Other
chr5	104941096	104941097	G	C	272	301	-0.0515134	0.474243	0.24209	Other
chr5	113532892	113532893	G	A	73	72	0.0045977	0.502299	1	Other
chr5	114014703	114014704	C	T	6	8	-0.185185	0.407407	0.790527	Other
chr5	116751268	116751269	C	G	14	12	0.0914826	0.545741	0.845019	Other
chr5	117863010	117863011	C	G	18	22	-0.106996	0.446502	0.635828	Other
chr5	118743609	118743610	C	G	227	226	0.000736377	0.500368	1	Other
chr5	120091294	120091295	T	G	34	34	-0.00122699	0.499387	1	Other
chr5	120091307	120091308	C	T	139	147	-0.0271058	0.486447	0.679007	Other
chr5	120250763	120250764	C	G	228	181	0.115862	0.557931	0.0228164	Other
chr5	124690184	124690185	A	G	180	172	0.0231898	0.511595	0.70913	Other
chr5	124690385	124690386	C	G	91	94	-0.0153291	0.492335	0.88315	Other
chr5	124690524	124690525	G	A	97	137	-0.170349	0.414825	0.0106325	Other
chr5	124690683	124690684	T	C	13	19	-0.182741	0.408629	0.377086	Other
chr5	126282368	126282369	C	T	28	53	-0.304791	0.347604	0.0072755	Other
chr5	126856736	126856737	T	C	87	61	0.175014	0.587507	0.0395184	Other
chr5	127489797	127489798	C	G	26	4	0.711172	0.855586	5.94761e-05	ShiftProm
chr5	127676801	127676802	A	G	582	453	0.124376	0.562188	6.79179e-05	Other
chr5	127735636	127735637	G	C	52	51	0.0130293	0.506515	1	Other
chr5	128557962	128557963	T	G	385	458	-0.0862393	0.45688	0.0130986	Other
chr5	128567864	128567865	C	T	13	17	-0.133515	0.433243	0.584665	Other
chr5	135677418	135677419	G	C	36	40	-0.0519337	0.474033	0.731009	Other
chr5	135994802	135994803	A	T	10	8	0.101852	0.550926	0.814529	Other
chr5	136717517	136717518	A	C	11	16	-0.159509	0.420245	0.442068	Other
chr5	138154771	138154772	A	G	50	74	-0.19571	0.402145	0.0384485	Other
chr5	140889026	140889027	C	G	161	111	0.185072	0.592536	0.00289881	Other
chr5	140979256	140979257	C	T	6	9	-0.165714	0.417143	0.607239	Other
chr5	144067426	144067427	C	T	9	7	0.102041	0.55102	0.803619	Other
chr5	144160151	144160152	C	G	203	226	-0.0543689	0.472816	0.288147	Other
chr5	144221263	144221264	G	A	86	82	0.0214037	0.510702	0.817046	Other
chr5	144731710	144731711	C	T	6	7	-0.0649351	0.467532	1	Other
chr5	146337588	146337589	A	G	22	8	0.467787	0.733894	0.0161248	DiffExp
chr5	146907236	146907237	T	A	236	205	0.0713746	0.535687	0.153047	Other
chr5	147375335	147375336	G	C	68	56	0.0945946	0.547297	0.323248	Other
chr5	147784268	147784269	A	G	21	19	0.0491803	0.52459	0.874629	Other
chr5	150703856	150703857	G	T	34	34	-0.00733496	0.496333	1	Other
chr5	151072861	151072862	G	A	15	23	-0.220044	0.389978	0.255875	Other
chr5	151172270	151172271	C	G	11	10	0.0202429	0.510121	1	Other
chr5	151897555	151897556	A	G	8	12	-0.208511	0.395745	0.503445	Other
chr5	152613244	152613245	G	A	33	25	0.131429	0.565714	0.358143	DiffExp
chr5	153269600	153269601	G	C	20	18	0.0494624	0.524731	0.871415	Other
chr5	153269649	153269650	G	A	121	85	0.172134	0.586067	0.0145458	Other
chr5	153625744	153625745	T	G	237	223	0.0290065	0.514503	0.544476	Other
chr5	153625800	153625801	A	G	396	408	-0.014944	0.492528	0.698086	Other
chr5	154140913	154140914	T	C	27	105	-0.593414	0.203293	4.65687e-12	DiffExp
chr5	154629759	154629760	C	T	244	265	-0.0409567	0.479522	0.375374	Other
chr5	154831740	154831741	T	C	79	76	0.0210243	0.510512	0.872441	Other
chr5	156668894	156668895	C	T	225	190	0.0859093	0.542955	0.0949999	Other
chr5	157764206	157764207	C	T	14	24	-0.281596	0.359202	0.143307	Other
chr5	163118534	163118535	T	C	24	36	-0.196699	0.401651	0.155002	DiffExp
chr5	169160911	169160912	C	T	32	31	0.015873	0.507937	1	Other
chr6	1410302	1410303	G	A	18	22	-0.123173	0.438413	0.635828	Other
chr6	1657320	1657321	T	C	6	8	-0.16092	0.41954	0.790527	DiffExp
chr6	6709712	6709713	C	T	370	346	0.0337523	0.516876	0.390051	Other
chr6	6709743	6709744	G	A	380	354	0.0364483	0.518224	0.356137	Other
chr6	7741351	7741352	T	C	49	59	-0.0892308	0.455385	0.386573	Other
chr6	10305978	10305979	C	G	8	15	-0.28	0.36	0.21004	Other
chr6	10306199	10306200	C	A	15	6	0.414062	0.707031	0.0783539	Other
chr6	10594123	10594124	G	A	112	186	-0.249021	0.37549	2.14548e-05	Other
chr6	10972101	10972102	C	T	10	7	0.145631	0.572816	0.629059	ShiftProm
chr6	21136153	21136154	G	A	7	9	-0.102041	0.44898	0.803619	Other
chr6	22282102	22282103	G	A	24	22	0.0379747	0.518987	0.882996	Other
chr6	26820972	26820973	A	C	7	5	0.208633	0.604317	0.774414	Other
chr6	36107343	36107344	G	C	39	27	0.181586	0.590793	0.175286	Other
chr6	41041004	41041005	C	A	56	57	-0.00295421	0.498523	1	Other
chr6	41917389	41917390	G	A	8	8	-0.0215054	0.489247	1	Other
chr6	43363298	43363299	A	G	22	26	-0.0856164	0.457192	0.665466	Other
chr6	43363752	43363753	G	A	9	10	-0.0803571	0.459821	1	Other
chr6	43363792	43363793	G	C	132	120	0.0469887	0.523494	0.488426	Other
chr6	43448219	43448220	C	G	76	41	0.293532	0.646766	0.0015572	Other
chr6	43448253	43448254	T	G	47	22	0.371498	0.685749	0.00354481	Other
chr6	47940211	47940212	A	G	164	152	0.0378748	0.518937	0.536116	Other
chr6	50618613	50618614	T	C	506	550	-0.0417225	0.479139	0.185732	Other
chr6	51019302	51019303	C	T	217	114	0.312689	0.656344	1.59582e-08	Other
chr6	54488669	54488670	C	A	11	9	0.10084	0.55042	0.823803	Other
chr6	55001785	55001786	A	T	90	89	0.00792541	0.503963	1	Other
chr6	55881504	55881505	C	G	13	8	0.201581	0.600791	0.38331	Other
chr6	64224953	64224954	A	T	308	285	0.0386507	0.519325	0.366309	Other
chr6	65319309	65319310	C	A	14	14	0.027027	0.513514	1	ShiftProm
chr6	65319327	65319328	C	T	29	15	0.324578	0.662289	0.0487668	ShiftProm
chr6	65319461	65319462	G	A	23	108	-0.654952	0.172524	2.29532e-14	ShiftProm
chr6	72596722	72596723	A	C	15	18	-0.0741688	0.462916	0.728332	Other
chr6	73743180	73743181	A	G	9	8	0.0344828	0.517241	1	Other
chr6	75429763	75429764	T	C	57	21	0.459634	0.729817	5.57112e-05	ShiftProm
chr6	76661726	76661727	G	C	38	43	-0.0557851	0.472107	0.656992	Other
chr6	78120048	78120049	A	G	9	9	0.00952381	0.504762	1	Other
chr6	78172773	78172774	A	T	15	15	0.0140056	0.507003	1	Other
chr6	80107233	80107234	C	G	57	76	-0.149843	0.425078	0.11824	Other
chr6	80153211	80153212	C	T	310	240	0.127747	0.563873	0.00322327	ShiftProm
chr6	80153213	80153214	C	G	304	218	0.163607	0.581804	0.000192968	ShiftProm
chr6	80220476	80220477	G	C	45	48	-0.027027	0.486486	0.835846	Other
chr6	91489530	91489531	A	G	10	3	0.493671	0.746835	0.0922852	Other
chr6	92864112	92864113	G	C	30	47	-0.215601	0.392199	0.0675493	Other
chr6	94836145	94836146	C	G	108	98	0.0473876	0.523694	0.530722	Other
chr6	94979930	94979931	G	T	61	78	-0.116447	0.441777	0.174532	Other
chr6	99282930	99282931	A	T	9	11	-0.106557	0.446721	0.823803	Other
chr6	99613147	99613148	T	C	13	13	-0.00990099	0.49505	1	Other
chr6	105214317	105214318	A	T	241	287	-0.0882678	0.455866	0.0500833	Other
chr6	105364572	105364573	A	C	14	8	0.280303	0.640152	0.286279	Other
chr6	108155778	108155779	G	A	16	17	-0.0253807	0.48731	1	Other
chr6	108167541	108167542	T	C	8	6	0.154286	0.577143	0.790527	Other
chr6	108329444	108329445	A	C	25	25	-0.00673401	0.496633	1	Other
chr6	108479503	108479504	C	T	7	6	0.102041	0.55102	1	Other
chr6	110301100	110301101	T	A	56	25	0.390144	0.695072	0.000752126	Other
chr6	110315499	110315500	A	G	34	3	0.843049	0.921525	1.23313e-07	DiffExp
chr6	110315512	110315513	T	C	34	3	0.846154	0.923077	1.23313e-07	DiffExp
chr6	125812617	125812618	C	G	116	135	-0.0729927	0.463504	0.255849	Other
chr6	125812619	125812620	G	A	114	135	-0.0823293	0.458835	0.204904	Other
chr6	126320636	126320637	A	G	65	98	-0.200614	0.399693	0.011961	Other
chr6	127238774	127238775	A	G	35	53	-0.206799	0.396601	0.069346	Other
chr6	127238843	127238844	A	C	34	48	-0.168033	0.415984	0.150675	Other
chr6	127328923	127328924	T	C	65	51	0.113669	0.556835	0.227275	DiffExp
chr6	127329000	127329001	A	G	196	147	0.14362	0.57181	0.00944862	DiffExp
chr6	127329902	127329903	C	A	7	10	-0.179245	0.410377	0.629059	Other
chr6	128750773	128750774	A	C	34	27	0.106557	0.553279	0.442626	Other
chr6	134958962	134958963	C	A	7	8	-0.0819672	0.459016	1	Other
chr6	135830191	135830192	T	G	106	107	-0.000782473	0.499609	1	Other
chr6	136469657	136469658	A	G	105	105	0.00198177	0.500991	1	Other
chr6	136469668	136469669	G	A	108	112	-0.0208412	0.489579	0.839771	Other
chr6	137210051	137210052	A	G	6	10	-0.265306	0.367347	0.454498	Other
chr6	143901285	143901286	C	G	14	14	-0.0299401	0.48503	1	Other
chr6	143937972	143937973	G	A	12	6	0.348416	0.674208	0.237885	Other
chr6	143938030	143938031	G	A	26	18	0.190019	0.59501	0.291215	Other
chr7	2479321	2479322	C	G	215	324	-0.200928	0.399536	3.05698e-06	Other
chr7	2509262	2509263	A	G	48	41	0.0762082	0.538104	0.525015	Other
chr7	2691310	2691311	G	A	17	12	0.157593	0.578797	0.458258	Other
chr7	2737854	2737855	T	C	132	110	0.089034	0.544517	0.176916	Other
chr7	2777275	2777276	C	T	11	11	-0.0153846	0.492308	1	Other
chr7	2909145	2909146	T	A	29	28	0.0101892	0.505095	1	Other
chr7	3132452	3132453	T	C	93	103	-0.0495973	0.475201	0.520422	Other
chr7	3334310	3334311	T	C	25	20	0.108257	0.554128	0.551484	Other
chr7	10436661	10436662	C	G	48	24	0.325662	0.662831	0.00630983	DiffExp
chr7	11319448	11319449	C	T	52	45	0.0697674	0.534884	0.54261	Other
chr7	11400515	11400516	T	C	17	1	0.862385	0.931193	0.000144958	Other
chr7	11660945	11660946	G	A	35	24	0.180142	0.590071	0.192526	Other
chr7	11783825	11783826	T	C	27	26	0.0170543	0.508527	1	Other
chr7	12256363	12256364	C	T	20	22	-0.0357143	0.482143	0.877614	Other
chr7	12276941	12276942	C	T	10	8	0.115385	0.557692	0.814529	ShiftProm
chr7	12519049	12519050	T	C	325	290	0.057437	0.528719	0.17032	Other
chr7	12635957	12635958	G	A	7	7	-0.0545455	0.472727	1	Other
chr7	12741242	12741243	T	C	15	14	0.0364146	0.518207	1	Other
chr7	12840954	12840955	A	G	71	88	-0.103412	0.448294	0.20434	Other
chr7	14339844	14339845	G	A	32	31	0.00662252	0.503311	1	Other
chr7	14369764	14369765	C	T	88	84	0.0252427	0.512621	0.819147	Other
chr7	15242159	15242160	G	C	15	15	0.0249307	0.512465	1	Other
chr7	23593820	23593821	G	C	9	7	0.134021	0.56701	0.803619	Other
chr7	23594206	23594207	G	T	10	10	0.0168067	0.508403	1	Other
chr7	23913766	23913767	C	T	134	165	-0.104778	0.447611	0.0825782	Other
chr7	23913807	23913808	G	C	164	193	-0.082243	0.458879	0.138252	Other
chr7	24004722	24004723	C	G	41	45	-0.0418695	0.479065	0.746534	Other
chr7	24004765	24004766	A	G	40	45	-0.0565302	0.471735	0.664645	Other
chr7	25039190	25039191	T	C	37	36	0.0181406	0.50907	1	Other
chr7	25039262	25039263	G	C	64	71	-0.0534726	0.473264	0.605742	Other
chr7	26256476	26256477	G	A	92	163	-0.276888	0.361556	1.03178e-05	Other
chr7	26984536	26984537	C	G	6	14	-0.4	0.3	0.115318	Other
chr7	27233640	27233641	C	T	19	22	-0.0593047	0.470348	0.755229	Other
chr7	34952031	34952032	C	G	93	89	0.0210816	0.510541	0.824098	Other
chr7	35472106	35472107	G	A	33	28	0.0819672	0.540984	0.608921	Other
chr7	36500308	36500309	T	C	9	10	-0.045045	0.477477	1	Other
chr7	36500786	36500787	G	A	276	293	-0.0297436	0.485128	0.502411	Other
chr7	36660241	36660242	G	A	4	11	-0.433155	0.283422	0.118469	Other
chr7	36660266	36660267	C	T	27	13	0.341513	0.670757	0.0384773	Other
chr7	38746193	38746194	C	T	84	57	0.194774	0.597387	0.0281953	Other
chr7	40217012	40217013	T	C	99	132	-0.14224	0.42888	0.0350251	Other
chr7	41115079	41115080	T	A	9	9	0.037037	0.518519	1	Other
chr7	44146419	44146420	C	T	8	12	-0.188285	0.405858	0.503445	DiffExp
chr7	52967054	52967055	A	G	39	43	-0.0408163	0.479592	0.740653	Other
chr7	53878713	53878714	G	A	160	158	0.00680272	0.503401	0.955292	Other
chr7	54213302	54213303	C	G	25	22	0.0683012	0.534151	0.770867	Other
chr7	63578436	63578437	C	T	934	766	0.0984217	0.549211	5.04755e-05	Other
chr7	63578483	63578484	C	T	583	458	0.120288	0.560144	0.000119335	Other
chr7	64341156	64341157	C	T	46	46	-0.00723327	0.496383	1	Other
chr7	75809943	75809944	T	C	27	29	-0.0351906	0.482405	0.893853	Other
chr7	77763429	77763430	A	G	34	46	-0.146138	0.426931	0.218518	Other
chr7	80351731	80351732	G	C	49	52	-0.0288541	0.485573	0.842382	Other
chr7	80796650	80796651	G	T	109	137	-0.111262	0.444369	0.0849601	Other
chr7	83373045	83373046	C	G	22	14	0.238979	0.61949	0.242985	DiffExp
chr7	94604486	94604487	C	A	18	16	0.0617284	0.530864	0.864166	DiffExp
chr7	95669190	95669191	T	C	19	21	-0.0468085	0.476596	0.874629	Other
chr7	95669537	95669538	A	C	125	98	0.123411	0.561705	0.0814361	Other
chr7	98196928	98196929	T	C	33	33	0.00255754	0.501279	1	Other
chr7	98709144	98709145	C	G	9	9	0.0192308	0.509615	1	Other
chr7	98709630	98709631	G	A	164	178	-0.0390054	0.480497	0.482135	Other
chr7	98709656	98709657	A	T	105	120	-0.0644922	0.467754	0.350672	Other
chr7	98813024	98813025	T	C	110	132	-0.0921596	0.45392	0.176916	Other
chr7	107392793	107392794	G	A	39	33	0.0928074	0.546404	0.555998	Other
chr7	107392813	107392814	A	G	41	38	0.0325289	0.516264	0.822144	Other
chr7	108613551	108613552	T	G	188	196	-0.0215077	0.489246	0.72098	Other
chr7	114724803	114724804	A	G	23	17	0.132075	0.566038	0.429591	ShiftProm
chr7	116782029	116782030	C	T	7	7	-0.0470588	0.476471	1	Other
chr7	117364953	117364954	C	T	22	17	0.121739	0.56087	0.522397	Other
chr7	117409574	117409575	C	T	230	349	-0.20634	0.39683	8.63545e-07	Other
chr7	117417385	117417386	A	G	34	41	-0.0886918	0.455654	0.488683	Other
chr7	117644036	117644037	T	C	34	27	0.124147	0.562074	0.442626	Other
chr7	118023597	118023598	T	C	24	24	0.0138889	0.506944	1	Other
chr7	118280039	118280040	T	C	22	20	0.0403226	0.520161	0.877614	Other
chr7	119157192	119157193	T	C	36	31	0.0767296	0.538365	0.625407	Other
chr7	119185823	119185824	T	C	7	10	-0.145729	0.427136	0.629059	Other
chr7	119409663	119409664	G	A	78	52	0.197689	0.598845	0.0279448	Other
chr7	119623105	119623106	C	A	49	53	-0.0399348	0.480033	0.766604	Other
chr7	119627015	119627016	T	C	47	51	-0.0389831	0.480508	0.762036	Other
chr7	120027019	120027020	G	C	27	28	-0.03177	0.484115	1	Other
chr7	120103760	120103761	C	T	64	83	-0.132955	0.433523	0.137378	Other
chr7	120155779	120155780	T	C	68	36	0.309295	0.654647	0.00220943	Other
chr7	120155815	120155816	T	C	51	25	0.336254	0.668127	0.00383624	Other
chr7	120260698	120260699	G	C	163	172	-0.0256538	0.487173	0.662113	Other
chr7	120380627	120380628	A	G	225	269	-0.0907557	0.454622	0.0529218	Other
chr7	121328732	121328733	A	C	15	13	0.0481928	0.524096	0.850554	Other
chr7	123088414	123088415	T	G	94	84	0.0609185	0.530459	0.500055	DiffExp
chr7	123143080	123143081	C	T	18	16	0.0390244	0.519512	0.864166	Other
chr7	124423832	124423833	A	C	68	73	-0.0385757	0.480712	0.736356	Other
chr7	126228387	126228388	C	T	213	186	0.0655806	0.53279	0.192979	Other
chr7	126691709	126691710	G	A	18	20	-0.0614035	0.469298	0.871415	Other
chr7	126691805	126691806	G	A	41	34	0.0971302	0.548565	0.488683	Other
chr7	127081703	127081704	G	T	283	305	-0.0385378	0.480731	0.386493	Other
chr7	127081902	127081903	C	T	133	122	0.0418574	0.520929	0.53125	Other
chr7	130326335	130326336	C	T	101	73	0.162746	0.581373	0.0403631	Other
chr7	130326458	130326459	C	T	42	36	0.0795334	0.539767	0.571587	Other
chr7	134799419	134799420	G	C	60	64	-0.0313961	0.484302	0.787747	Other
chr7	138707030	138707031	T	C	30	23	0.136578	0.568289	0.410103	Other
chr7	139271646	139271647	C	A	156	115	0.150154	0.575077	0.0149529	Other
chr7	139557686	139557687	C	T	78	85	-0.039959	0.48002	0.638522	Other
chr7	139907653	139907654	G	C	23	19	0.096	0.548	0.643969	Other
chr7	140638371	140638372	G	T	75	21	0.561739	0.78087	2.70693e-08	Other
chr7	142106349	142106350	T	A	17	8	0.377926	0.688963	0.107752	Other
chr7	142238331	142238332	A	G	13	22	-0.279236	0.360382	0.175465	DiffExp
chr7	142238362	142238363	A	G	11	12	-0.0618182	0.469091	1	DiffExp
chr7	142239069	142239070	C	G	24	20	0.0988593	0.54943	0.651588	Other
chr7	142260902	142260903	G	C	20	14	0.17	0.585	0.391528	Other
chr7	142300307	142300308	G	T	12	13	-0.0639731	0.468013	1	Other
chr7	142770421	142770422	G	T	94	92	0.0076199	0.50381	0.941575	Other
chr7	143851951	143851952	T	G	9	7	0.105263	0.552632	0.803619	Other
chr7	143852039	143852040	T	G	32	31	0.0252996	0.51265	1	Other
chr7	143924689	143924690	G	T	194	210	-0.0381995	0.4809	0.455541	Other
chr7	144058249	144058250	T	C	5	9	-0.329268	0.335366	0.42395	Other
chr7	144267202	144267203	T	C	29	17	0.245902	0.622951	0.103805	ShiftProm
chr8	5967362	5967363	A	G	94	81	0.0714286	0.535714	0.364388	Other
chr8	5967438	5967439	C	G	276	246	0.0569469	0.528473	0.204292	Other
chr8	6203471	6203472	A	G	17	13	0.109244	0.554622	0.584665	Other
chr8	6235966	6235967	G	C	18	11	0.255132	0.627566	0.264931	Other
chr8	7446069	7446070	G	C	12	8	0.181818	0.590909	0.503445	Other
chr8	7446122	7446123	C	A	24	17	0.177686	0.588843	0.348889	Other
chr8	7446134	7446135	G	A	29	21	0.163265	0.581633	0.322236	Other
chr8	12927656	12927657	G	T	30	19	0.240204	0.620102	0.152408	Other
chr8	13835246	13835247	G	T	55	53	0.0162413	0.508121	0.923401	Other
chr8	13835262	13835263	G	A	51	48	0.0268456	0.513423	0.840822	Other
chr8	13909142	13909143	T	C	13	18	-0.165775	0.417112	0.47313	DiffExp
chr8	21394686	21394687	C	G	50	48	0.0161154	0.508058	0.919607	Other
chr8	21601302	21601303	T	C	26	18	0.172285	0.586142	0.291215	Other
chr8	22021407	22021408	G	A	353	178	0.329774	0.664887	2.53564e-14	DiffExp
chr8	22165969	22165970	G	T	27	30	-0.0534125	0.473294	0.791366	Other
chr8	22165991	22165992	A	G	27	28	-0.00914634	0.495427	1	Other
chr8	22206849	22206850	G	A	107	117	-0.0442544	0.477873	0.547711	Other
chr8	22648410	22648411	A	G	157	163	-0.0179454	0.491027	0.779906	Other
chr8	22874635	22874636	G	C	12	25	-0.369369	0.315315	0.047031	ShiftProm
chr8	26413325	26413326	A	C	82	81	0.00667009	0.503335	1	Other
chr8	33463359	33463360	A	G	93	105	-0.0596639	0.470168	0.434446	Other
chr8	33756705	33756706	C	A	124	64	0.318505	0.659253	1.43996e-05	Other
chr8	33816500	33816501	C	G	122	106	0.0716374	0.535819	0.320519	Other
chr8	36772175	36772176	C	T	13	9	0.169118	0.584559	0.523467	Other
chr8	39271112	39271113	T	C	133	132	0.00189036	0.500945	1	Other
chr8	39830173	39830174	G	A	16	20	-0.12297	0.438515	0.617719	Other
chr8	46750769	46750770	C	T	92	65	0.17278	0.58639	0.0376452	Other
chr8	47404004	47404005	T	G	16	10	0.22623	0.613115	0.32694	Other
chr8	48406581	48406582	A	G	63	67	-0.029601	0.485199	0.792583	Other
chr8	49676688	49676689	C	A	17	18	-0.0234742	0.488263	1	Other
chr8	55177886	55177887	C	A	196	161	0.0964277	0.548214	0.0717955	Other
chr8	55178984	55178985	C	T	118	113	0.0238095	0.511905	0.79248	Other
chr8	59164553	59164554	C	A	15	14	0.0315186	0.515759	1	Other
chr8	59279008	59279009	C	T	241	184	0.135517	0.567758	0.0065318	Other
chr8	59711380	59711381	A	C	52	49	0.0313015	0.515651	0.842382	Other
chr8	60086289	60086290	C	T	692	741	-0.0338411	0.483079	0.204783	Other
chr8	60830374	60830375	G	C	171	172	-0.00121389	0.499393	1	Other
chr8	61501834	61501835	A	C	14	3	0.655502	0.827751	0.0127258	DiffExp
chr8	61595472	61595473	T	A	26	17	0.224172	0.612086	0.222053	Other
chr8	61595475	61595476	A	G	27	17	0.239171	0.619586	0.174171	Other
chr8	61823051	61823052	A	G	11	20	-0.282609	0.358696	0.149613	ShiftProm
chr8	62298310	62298311	C	G	979	970	0.00470367	0.502352	0.856208	Other
chr8	63034123	63034124	G	A	47	36	0.126506	0.563253	0.272269	Other
chr8	63350305	63350306	A	G	36	36	-0.0116009	0.4942	1	Other
chr8	67073642	67073643	C	A	38	40	-0.0160085	0.491996	0.909946	Other
chr8	69058328	69058329	G	T	4	11	-0.448276	0.275862	0.118469	DiffExp
chr8	69058359	69058360	C	T	5	11	-0.434555	0.282723	0.210114	DiffExp
chr8	70712800	70712801	A	G	8	8	-0.00518135	0.497409	1	Other
chr8	70789187	70789188	T	C	260	219	0.0866388	0.543319	0.0674907	Other
chr8	70994560	70994561	G	C	68	50	0.153574	0.576787	0.117213	ShiftProm
chr8	71167262	71167263	A	G	37	64	-0.266175	0.366912	0.00933505	Other
chr8	71822097	71822098	C	T	14	14	-0.00294985	0.498525	1	Other
chr8	72742836	72742837	A	G	237	18	0.860268	0.930134	6.56139e-50	Other
chr8	72835921	72835922	G	A	9	13	-0.201493	0.399254	0.523467	Other
chr8	75687122	75687123	G	C	104	83	0.114082	0.557041	0.143389	Other
chr8	79722296	79722297	A	G	69	59	0.0819246	0.540962	0.426439	Other
chr8	82492056	82492057	C	G	8	4	0.296552	0.648276	0.387695	Other
chr8	82492335	82492336	A	G	332	330	0.00377644	0.501888	0.969001	Other
chr8	84632758	84632759	A	G	248	268	-0.0379706	0.481015	0.402937	Other
chr8	85413417	85413418	A	G	93	86	0.0392157	0.519608	0.653942	Other
chr8	91464374	91464375	T	G	13	19	-0.170604	0.414698	0.377086	Other
chr8	93492108	93492109	G	T	32	19	0.242276	0.621138	0.0919145	Other
chr8	93492109	93492110	G	T	32	19	0.241042	0.620521	0.0919145	Other
chr8	93492119	93492120	G	T	32	20	0.24026	0.62013	0.126347	Other
chr8	94693376	94693377	C	G	164	156	0.0252145	0.512607	0.695631	Other
chr8	95968840	95968841	C	T	12	17	-0.2	0.4	0.458258	Other
chr8	96332583	96332584	C	G	22	4	0.664557	0.832278	0.000533521	ShiftProm
chr8	97537955	97537956	C	T	13	5	0.438095	0.719048	0.0962524	Other
chr8	99880357	99880358	T	C	58	58	-0.00286944	0.498565	1	Other
chr8	103337662	103337663	C	G	23	15	0.214128	0.607064	0.255875	Other
chr8	103673545	103673546	G	C	12	10	0.0716981	0.535849	0.831812	Other
chr8	104335705	104335706	T	G	124	63	0.324456	0.662228	9.65666e-06	Other
chr8	104335778	104335779	C	A	8	6	0.113772	0.556886	0.790527	Other
chr8	104622157	104622158	T	C	29	35	-0.0875817	0.456209	0.532309	Other
chr8	104912940	104912941	C	A	106	100	0.0303275	0.515164	0.727659	Other
chr8	107875720	107875721	A	T	27	24	0.0555556	0.527778	0.779768	Other
chr8	109418811	109418812	G	A	381	239	0.229402	0.614701	1.29446e-08	Other
chr8	109418855	109418856	G	A	365	250	0.187034	0.593517	4.03402e-06	Other
chr8	109418888	109418889	A	G	181	108	0.253456	0.626728	2.07691e-05	Other
chr8	109418895	109418896	T	C	109	75	0.188748	0.594374	0.0147577	Other
chr8	111777616	111777617	T	C	59	77	-0.134969	0.432515	0.144636	Other
chr8	113603627	113603628	T	C	331	345	-0.0197287	0.490136	0.617108	Other
chr8	114300298	114300299	C	T	92	74	0.109091	0.554545	0.186854	Other
chr8	115179481	115179482	C	T	14	11	0.108108	0.554054	0.690038	Other
chr8	115179508	115179509	T	A	8	8	0	0.5	1	Other
chr8	116094784	116094785	T	C	12	13	-0.0340136	0.482993	1	Other
chr8	116311091	116311092	A	G	67	60	0.0609836	0.530492	0.594615	Other
chr8	117062977	117062978	C	T	39	50	-0.123936	0.438032	0.289096	Other
chr8	117237089	117237090	A	G	35	46	-0.13811	0.430945	0.266412	Other
chr8	117269779	117269780	T	C	13	15	-0.0416667	0.479167	0.850554	Other
chr8	117455262	117455263	T	C	8	24	-0.492228	0.253886	0.00700037	Other
chr8	117455298	117455299	C	T	17	48	-0.470886	0.264557	0.000152107	Other
chr8	117455470	117455471	G	A	237	262	-0.0496998	0.47515	0.282637	Other
chr8	117687956	117687957	T	C	19	25	-0.128107	0.435946	0.451381	Other
chr8	117820549	117820550	T	A	106	104	0.00752475	0.503762	0.945006	Other
chr8	117836706	117836707	T	C	11	15	-0.121795	0.439103	0.557197	Other
chr8	117841761	117841762	C	G	22	5	0.648562	0.824281	0.00151372	DiffExp
chr8	117841763	117841764	G	A	22	5	0.648562	0.824281	0.00151372	DiffExp
chr8	118139667	118139668	C	T	14	13	0.0516717	0.525836	1	Other
chr8	118651259	118651260	G	A	87	77	0.0570265	0.528513	0.482306	Other
chr8	119228702	119228703	T	A	162	136	0.0864819	0.543241	0.147434	Other
chr8	119228704	119228705	C	A	162	136	0.0844992	0.54225	0.147434	Other
chr8	119228714	119228715	T	C	159	132	0.0918981	0.545949	0.127328	Other
chr8	119228720	119228721	C	A	156	129	0.0930369	0.546518	0.123384	Other
chr8	119265330	119265331	G	A	9	5	0.289157	0.644578	0.42395	Other
chr8	122840993	122840994	C	G	65	40	0.245433	0.622716	0.0187409	Other
chr8	122840994	122840995	A	G	64	40	0.232633	0.616317	0.0236456	Other
chr8	122841007	122841008	C	G	25	16	0.238289	0.619145	0.211024	Other
chr8	123370691	123370692	C	A	70	60	0.0787956	0.539398	0.430021	Other
chr8	126495317	126495318	C	G	59	84	-0.172574	0.413713	0.0443729	Other
chr8	128712011	128712012	C	T	223	218	0.0113507	0.505675	0.848963	Other
chr8	128972025	128972026	T	A	22	28	-0.136667	0.431667	0.479888	Other
chr8	130047925	130047926	A	G	4	11	-0.491713	0.254144	0.118469	Other
chr8	130078103	130078104	C	T	8	8	-0.00518135	0.497409	1	Other
chr8	130491733	130491734	C	T	20	10	0.314607	0.657303	0.0987371	Other
chr8	130492211	130492212	A	G	20	20	0.0209205	0.51046	1	Other
chr8	130581132	130581133	G	C	11	9	0.0871369	0.543568	0.823803	Other
chr8	130749828	130749829	A	G	19	20	-0.0194384	0.490281	1	Other
chr9	10047158	10047159	T	C	6	15	-0.427419	0.28629	0.0783539	Other
chr9	15068438	15068439	C	G	21	20	0.0323887	0.516194	1	Other
chr9	16002782	16002783	A	G	150	150	0.0030564	0.501528	1	Other
chr9	16614114	16614115	T	C	189	137	0.160399	0.5802	0.004659	Other
chr9	16619049	16619050	A	C	177	89	0.332915	0.666457	7.36343e-08	DiffExp
chr9	16619055	16619056	G	C	177	89	0.331661	0.665831	7.36343e-08	DiffExp
chr9	16979073	16979074	C	T	13	14	-0.0243902	0.487805	1	Other
chr9	17120604	17120605	A	G	229	239	-0.0208074	0.489596	0.677437	Other
chr9	17120802	17120803	T	G	123	132	-0.0333988	0.483301	0.616473	Other
chr9	17949438	17949439	T	G	22	30	-0.142857	0.428571	0.33175	Other
chr9	19166915	19166916	C	T	6	7	-0.0457516	0.477124	1	Other
chr9	20167734	20167735	C	A	129	109	0.0841774	0.542089	0.218021	Other
chr9	20167773	20167774	A	G	247	235	0.0255701	0.512785	0.616391	Other
chr9	20167830	20167831	A	G	198	218	-0.0484388	0.475781	0.351581	Other
chr9	20264393	20264394	A	G	8	9	-0.00980392	0.495098	1	Other
chr9	20765105	20765106	T	G	38	40	-0.0243902	0.487805	0.909946	Other
chr9	29647949	29647950	G	C	7	14	-0.307393	0.346304	0.189247	Other
chr9	30251360	30251361	G	A	178	221	-0.10804	0.44598	0.0353665	Other
chr9	30335788	30335789	C	T	17	19	-0.0462963	0.476852	0.867939	Other
chr9	46206645	46206646	G	A	10	11	-0.0393701	0.480315	1	Other
chr9	46206646	46206647	C	G	10	11	-0.0396825	0.480159	1	Other
chr9	46309492	46309493	T	C	65	55	0.0823529	0.541176	0.411423	Other
chr9	49962956	49962957	C	A	10	11	-0.0406504	0.479675	1	Other
chr9	49994914	49994915	G	A	51	75	-0.191744	0.404128	0.0400358	Other
chr9	51263534	51263535	G	A	50	58	-0.0788253	0.460587	0.500766	Other
chr9	51263572	51263573	G	T	45	45	0.00462535	0.502313	1	Other
chr9	53120721	53120722	A	G	23	21	0.0265152	0.513258	0.880396	Other
chr9	53732846	53732847	G	C	12	13	-0.0309278	0.484536	1	Other
chr9	55244317	55244318	C	T	9	7	0.135135	0.567568	0.803619	Other
chr9	55256334	55256335	A	C	194	196	-0.00556507	0.497217	0.959623	Other
chr9	60430041	60430042	T	C	74	62	0.0904615	0.545231	0.345593	Other
chr9	60625915	60625916	T	C	32	35	-0.044665	0.477667	0.807195	Other
chr9	61033532	61033533	C	G	48	52	-0.0351171	0.482441	0.764353	Other
chr9	61683241	61683242	C	T	41	47	-0.0642722	0.467864	0.594288	Other
chr9	65307935	65307936	T	G	82	64	0.124287	0.562144	0.159216	Other
chr9	65763125	65763126	C	G	102	99	0.0128898	0.506445	0.887861	Other
chr9	65916798	65916799	C	A	8	17	-0.351351	0.324324	0.107752	Other
chr9	66305303	66305304	G	A	27	23	0.0715474	0.535774	0.671811	Other
chr9	66627038	66627039	G	C	87	36	0.416216	0.708108	4.84872e-06	Other
chr9	66716339	66716340	C	G	80	85	-0.0323559	0.483822	0.755606	Other
chr9	69887128	69887129	T	A	8	5	0.216867	0.608434	0.581055	Other
chr9	69953660	69953661	C	G	83	100	-0.0917389	0.454131	0.236823	Other
chr9	71446680	71446681	C	A	48	52	-0.0474604	0.47627	0.764353	Other
chr9	71911762	71911763	A	G	15	17	-0.0609137	0.469543	0.86005	Other
chr9	74048228	74048229	A	G	138	69	0.334681	0.66734	1.85508e-06	DiffExp
chr9	78968998	78968999	T	C	133	90	0.195807	0.597903	0.00480412	Other
chr9	82411030	82411031	A	C	106	96	0.0491939	0.524597	0.526682	Other
chr9	82436471	82436472	C	G	11	21	-0.302799	0.348601	0.110184	Other
chr9	82558496	82558497	G	A	96	105	-0.048053	0.475973	0.572676	Other
chr9	82563636	82563637	T	A	13	10	0.134752	0.567376	0.677639	Other
chr9	82563909	82563910	G	T	8	9	-0.0576923	0.471154	1	Other
chr9	82742779	82742780	T	C	136	129	0.0254637	0.512732	0.712518	Other
chr9	95011420	95011421	C	T	7	7	-0.0295858	0.485207	1	Other
chr9	99651814	99651815	T	C	156	128	0.100411	0.550206	0.108958	Other
chr9	111028757	111028758	C	G	331	372	-0.0591302	0.470435	0.131335	Other
chr9	113331354	113331355	C	A	15	5	0.477912	0.738956	0.0413895	Other
chr9	113514724	113514725	C	G	11	13	-0.0896552	0.455172	0.83882	Other
chr9	113899793	113899794	T	C	19	17	0.0516432	0.525822	0.867939	Other
chr9	115555377	115555378	G	C	20	19	0.0218341	0.510917	1	Other
chr9	119818578	119818579	C	T	40	41	-0.0164609	0.49177	1	Other
KL568464.1	63967	63968	A	G	28	28	-0.00301205	0.498494	1	Other
